# Supplementary material for: 2-Phenyl­imidazolium hemi(benzene-1,4-dicarboxyl­ate) trihydrate
Source: Acta Crystallogr Sect E Struct Rep Online. 2011 Nov 2;67(Pt 12):o3156. doi: 10.1107/S1600536811044953 (PMC3238829; doi:10.1107/S1600536811044953)
Supplement: Supplementary file 2 [file e-67-o3156-Isup2.hkl]

#
# h,k,l, Fc-squared, Fo-squared, sigma(Fo-squared) and status flag
#
data_I
_shelx_title ' 1 in P-1'
_shelx_refln_list_code          4
_shelx_F_calc_maximum       96.47
_exptl_crystal_F_000       298.00
_reflns_d_resolution_high  0.8301
 
loop_
 _symmetry_equiv_pos_as_xyz
 'x, y, z'
 '-x, -y, -z'
 
_cell_length_a     7.2080
_cell_length_b     9.1640
_cell_length_c    11.3680
_cell_angle_alpha  78.506
_cell_angle_beta   75.478
_cell_angle_gamma  86.774
 
_shelx_F_squared_multiplier     1.000
 
loop_
 _refln_index_h
 _refln_index_k
 _refln_index_l
 _refln_F_squared_calc
 _refln_F_squared_meas
 _refln_F_squared_sigma
 _refln_observed_status
   1   0   0       11.13        7.88      2.28 o
   2   0   0     1750.94     1733.79     16.74 o
   3   0   0        3.75        2.63      0.88 o
   4   0   0       88.68       94.10      6.98 o
   5   0   0       46.33       50.27      4.72 o
   6   0   0        0.21        4.69      3.18 o
   7   0   0       25.18       32.75      7.62 o
   8   0   0        5.51        8.59      5.74 o
  -8   1   0        0.08        0.27      1.79 o
  -7   1   0       51.51       49.74      9.31 o
  -6   1   0        1.92        1.43      2.07 o
  -5   1   0        2.53        2.60      2.33 o
  -4   1   0      705.14      722.87     13.40 o
  -3   1   0      150.02      144.39      5.10 o
  -2   1   0      130.89      120.32      3.95 o
  -1   1   0      489.90      465.18     11.66 o
   1   1   0      413.60      262.20    140.64 o
   2   1   0     8900.47     7528.34     61.84 o
   3   1   0      398.23      365.16     14.43 o
   4   1   0        0.16        0.09      2.01 o
   5   1   0        1.20        0.97      2.02 o
   6   1   0        9.63        6.71      3.29 o
   7   1   0        0.24        1.36      3.72 o
   8   1   0        1.48        3.81      1.65 o
  -8   2   0        0.18        4.82      3.97 o
  -7   2   0       25.89       32.09      7.05 o
  -6   2   0        1.32        4.02      2.32 o
  -5   2   0        2.18        1.70      2.09 o
  -4   2   0      221.03      218.13      7.33 o
  -3   2   0        2.03        2.83      1.08 o
  -2   2   0       25.29       24.45      2.08 o
  -1   2   0      384.08      383.84     11.41 o
   0   2   0       87.55       90.71      5.70 o
   1   2   0       54.84       51.62      3.27 o
   2   2   0      195.88      193.87      9.13 o
   3   2   0       12.69       13.53      3.74 o
   4   2   0      310.51      313.86     12.96 o
   5   2   0       31.90       27.71      5.43 o
   6   2   0       52.87       50.56      9.11 o
   7   2   0       16.79       17.39      5.92 o
   8   2   0       14.43       18.13      6.50 o
  -8   3   0        0.21        3.07      2.82 o
  -7   3   0        4.68        4.32      3.12 o
  -6   3   0        0.05        1.17      2.53 o
  -5   3   0       12.33       13.59      2.19 o
  -4   3   0        0.40        1.26      1.06 o
  -3   3   0       75.44       68.61      6.90 o
  -2   3   0      621.84      558.06     25.76 o
  -1   3   0      232.63      195.13     13.34 o
   0   3   0        6.84        7.05      1.12 o
   1   3   0      107.69       99.61      4.98 o
   2   3   0     1192.53     1238.36     35.08 o
   3   3   0      251.72      194.85     48.09 o
   4   3   0      215.60      217.55     13.50 o
   5   3   0        2.55        5.32      3.47 o
   6   3   0        6.44       11.54      4.67 o
   7   3   0       13.54        9.25      4.55 o
   8   3   0       16.08       13.41      5.45 o
  -7   4   0        2.36       -0.50      1.65 o
  -6   4   0        9.57        9.62      2.69 o
  -5   4   0      131.03      130.77      6.48 o
  -4   4   0        9.45       11.52      1.92 o
  -3   4   0       75.33       60.01      5.53 o
  -2   4   0      367.06      357.88      8.27 o
  -1   4   0      147.06      145.34     13.26 o
   0   4   0        9.32        8.53      1.31 o
   1   4   0       11.12       13.49      1.98 o
   2   4   0      375.13      401.60     22.75 o
   3   4   0        0.82        2.79      3.97 o
   4   4   0       63.11       67.27      6.55 o
   5   4   0       15.98       13.75      4.67 o
   6   4   0       14.45       19.99      6.37 o
   7   4   0        0.02        0.28      2.20 o
  -7   5   0       57.25       64.25     16.27 o
  -6   5   0       17.86       19.87      3.93 o
  -5   5   0      216.06      208.76     18.31 o
  -4   5   0       85.11       85.06      5.35 o
  -3   5   0       14.25       13.23      1.10 o
  -2   5   0       46.37       37.48      5.12 o
  -1   5   0      711.58      483.10    336.81 o
   0   5   0       80.54       83.99      4.40 o
   1   5   0       81.12       88.93      5.70 o
   2   5   0      302.72      318.26     15.74 o
   3   5   0       29.70       32.09      7.24 o
   4   5   0        9.57        5.67      2.35 o
   5   5   0        3.11        0.03      2.60 o
   6   5   0        6.92       10.02      5.00 o
   7   5   0        0.00       -2.41      4.07 o
  -6   6   0        9.98        5.38      6.06 o
  -5   6   0      247.64      261.43      9.41 o
  -4   6   0        3.26        7.05      4.97 o
  -3   6   0       76.69       85.12     13.18 o
  -2   6   0        0.80       -3.21      4.78 o
  -1   6   0       27.59       28.51      2.96 o
   0   6   0        9.57        8.05      1.75 o
   1   6   0       51.19       55.89      6.08 o
   2   6   0       25.27       29.44      4.09 o
   3   6   0       26.32       21.31      3.58 o
   4   6   0        9.88        7.38      3.75 o
   5   6   0        5.89        2.79      2.72 o
   6   6   0       42.34       44.90      9.95 o
   7   6   0        4.92       -1.77      3.21 o
  -6   7   0        0.19        8.11      8.69 o
  -5   7   0        0.37       14.06      7.77 o
  -4   7   0        1.70        6.85      5.34 o
  -3   7   0      190.06      171.30     21.08 o
  -2   7   0       20.31       23.87      7.67 o
  -1   7   0       60.71       74.86      5.27 o
   0   7   0       83.61       93.39      5.97 o
   1   7   0       18.47       18.41      5.29 o
   2   7   0      292.03      259.35     47.42 o
   3   7   0       56.67       57.63      9.05 o
   4   7   0        8.85        3.95      2.36 o
   5   7   0       12.95        7.74      3.94 o
   6   7   0        4.56        3.87      2.73 o
  -5   8   0       14.00       18.54      9.14 o
  -4   8   0       17.57       23.84      9.09 o
  -3   8   0       24.38       19.56      7.19 o
  -2   8   0       15.43       27.27      9.65 o
  -1   8   0      140.57      125.47      7.19 o
   0   8   0       14.55       15.95      2.09 o
   1   8   0      126.31      128.80      8.03 o
   2   8   0       14.63       15.51      4.25 o
   3   8   0       28.06       29.04      6.71 o
   4   8   0        6.20        7.58      4.27 o
   5   8   0        0.54       -1.36      2.11 o
  -4   9   0        1.75       -1.83      3.61 o
  -3   9   0       12.47        6.40      4.60 o
  -2   9   0       13.60        6.14      5.26 o
  -1   9   0       12.24       13.16      7.71 o
   0   9   0        1.25       -0.03      1.20 o
   1   9   0        0.79       -0.66      1.11 o
   2   9   0       23.99       24.09      5.64 o
   3   9   0        3.07        1.90      2.39 o
   4   9   0        9.16       13.53      5.26 o
  -3  10   0        1.66        0.01      6.14 o
  -2  10   0        0.00       -3.26      7.05 o
  -1  10   0        3.03       10.88      8.63 o
   0  10   0        1.45       -1.75      4.33 o
   1  10   0        2.66        1.20      4.48 o
   2  10   0        7.46        5.53      2.94 o
   3  10   0        6.59        7.47      3.96 o
  -2 -10   1        1.36        1.32      1.40 o
  -1 -10   1       11.72       12.60      3.29 o
   0 -10   1        0.41       -0.91      3.10 o
   1 -10   1       17.38       22.92      9.47 o
   2 -10   1        5.04       14.11      7.97 o
  -4  -9   1        6.42       10.16      4.59 o
  -3  -9   1       10.29       11.46      4.85 o
  -2  -9   1        7.52        7.08      3.30 o
  -1  -9   1        0.53       -0.46      1.38 o
   0  -9   1       33.85       35.80      4.84 o
   1  -9   1        2.63        6.09      4.27 o
   2  -9   1        2.59       11.73      8.62 o
   3  -9   1       15.53        8.10      6.96 o
   4  -9   1       10.76        3.49      5.88 o
  -5  -8   1        2.75        2.88      3.49 o
  -4  -8   1        0.10       -0.61      1.30 o
  -3  -8   1       18.48       24.13      6.18 o
  -2  -8   1       32.94       45.23      7.51 o
  -1  -8   1       89.85       93.72      7.57 o
   0  -8   1       94.28       91.17      5.70 o
   1  -8   1        0.53       -0.79      4.11 o
   2  -8   1      120.76      119.28      5.08 o
   3  -8   1       21.89       24.69     10.51 o
   4  -8   1        3.25        3.52      6.56 o
   5  -8   1        2.12        9.08      8.18 o
  -6  -7   1        0.16       -3.02      3.36 o
  -5  -7   1        4.35        3.02      2.28 o
  -4  -7   1       13.10        6.13      4.80 o
  -3  -7   1       20.87       20.21      5.73 o
  -2  -7   1       95.07       89.89      7.53 o
  -1  -7   1        4.37        3.27      1.60 o
   0  -7   1        4.52        3.37      2.29 o
   1  -7   1       44.57       43.02      6.51 o
   2  -7   1       74.75       60.86      3.98 o
   3  -7   1      138.52      131.87     18.24 o
   4  -7   1        7.95       11.01      7.26 o
   5  -7   1       85.53      106.32     17.97 o
   6  -7   1        1.03        9.51      7.74 o
  -6  -6   1        0.18        4.32      1.79 o
  -5  -6   1       37.13       28.20      7.23 o
  -4  -6   1       71.35       72.11     10.89 o
  -3  -6   1       45.52       45.06      8.42 o
  -2  -6   1        0.20        1.57      1.56 o
  -1  -6   1       26.34       27.75      3.39 o
   0  -6   1       65.26       73.94      5.17 o
   1  -6   1      240.07      239.29      9.59 o
   2  -6   1       21.37       26.32      2.25 o
   3  -6   1       43.29       43.98      2.77 o
   4  -6   1       18.06       17.95      1.96 o
   5  -6   1       11.45       13.60      2.63 o
   6  -6   1        4.82       14.11      8.61 o
   7  -6   1        5.30        4.48      5.22 o
  -7  -5   1        0.81       -3.83      4.44 o
  -6  -5   1       10.93       12.85      5.58 o
  -5  -5   1       12.59        8.72      4.50 o
  -4  -5   1       46.98       44.74      8.74 o
  -3  -5   1      359.59      393.39     15.87 o
  -2  -5   1       30.05       33.94      4.28 o
  -1  -5   1        5.26        9.41      2.13 o
   0  -5   1       27.11       32.69      3.15 o
   1  -5   1      258.79      271.23      9.45 o
   2  -5   1       24.22       28.31      2.26 o
   3  -5   1       97.17      101.78      3.64 o
   4  -5   1       77.51       87.32      6.23 o
   5  -5   1       11.62        8.37      1.82 o
   6  -5   1        0.13        4.86      3.81 o
   7  -5   1       12.12        4.01      6.29 o
  -7  -4   1       10.00        4.51      3.96 o
  -6  -4   1       11.37       12.19      5.17 o
  -5  -4   1        1.65        3.28      2.17 o
  -4  -4   1       52.00       53.26      8.48 o
  -3  -4   1       20.01       17.05      5.08 o
  -2  -4   1       10.56        7.44      1.88 o
  -1  -4   1      839.98      804.11     16.46 o
   0  -4   1      786.00      889.83     17.08 o
   1  -4   1      164.00      183.82      6.86 o
   2  -4   1       96.12       99.75      3.61 o
   3  -4   1       11.50       11.10      1.81 o
   4  -4   1      109.55       99.13      6.07 o
   5  -4   1       28.50       32.40      3.46 o
   6  -4   1        1.48        1.72      3.55 o
   7  -4   1       24.82       26.68      7.26 o
  -7  -3   1        0.00       -2.94      3.97 o
  -6  -3   1       19.22       20.31      5.92 o
  -5  -3   1       12.20       12.32      4.50 o
  -4  -3   1       14.54       12.26      5.45 o
  -3  -3   1      215.16      102.55    109.65 o
  -2  -3   1       52.37       52.49      4.51 o
  -1  -3   1      623.27      648.38     15.20 o
   0  -3   1      538.04      554.03     10.79 o
   1  -3   1       19.09       18.52      5.66 o
   2  -3   1       30.05       32.05      2.36 o
   3  -3   1      238.95      223.02      5.97 o
   4  -3   1       46.74       48.43      4.39 o
   5  -3   1        1.82        0.63      1.00 o
   6  -3   1        3.30        1.14      1.00 o
   7  -3   1        3.18        6.22      4.15 o
   8  -3   1        5.81        5.07      3.28 o
  -8  -2   1        0.52        2.63      3.16 o
  -7  -2   1        5.54        3.51      2.44 o
  -6  -2   1        1.34       -1.35      2.92 o
  -5  -2   1       97.85       96.83     11.72 o
  -4  -2   1        2.16        3.99      2.08 o
  -3  -2   1      352.94      393.92     18.96 o
  -2  -2   1     1699.40     1632.30     24.11 o
  -1  -2   1      783.96      791.17     13.88 o
   0  -2   1       87.94       92.70      3.81 o
   1  -2   1      417.79      419.12      7.17 o
   2  -2   1        7.80        8.73      1.29 o
   3  -2   1       56.45       52.71      3.08 o
   4  -2   1       70.21       71.84      4.32 o
   5  -2   1        6.36        8.05      2.96 o
   6  -2   1        0.98        0.16      1.24 o
   7  -2   1        2.25        0.89      1.91 o
   8  -2   1        0.50       -2.76      2.76 o
  -8  -1   1        0.01       -2.67      2.67 o
  -7  -1   1        2.05        1.21      1.74 o
  -6  -1   1       34.19       30.19      6.70 o
  -5  -1   1       30.34       31.51      3.79 o
  -4  -1   1        1.03        1.97      2.06 o
  -3  -1   1        1.21        0.88      0.88 o
  -2  -1   1       26.68       31.99      4.47 o
  -1  -1   1      219.57      182.87      8.39 o
   0  -1   1      735.33      699.10     12.80 o
   1  -1   1      152.50      150.91      3.33 o
   2  -1   1      236.93      228.51      7.62 o
   3  -1   1       19.14       18.62      1.83 o
   4  -1   1       51.80       52.34      3.72 o
   5  -1   1       25.06       22.69      4.32 o
   6  -1   1       13.69       12.50      3.20 o
   7  -1   1        5.82        5.93      3.63 o
   8  -1   1        0.49        2.88      2.88 o
  -8   0   1        0.54       -1.25      1.67 o
  -7   0   1       25.09       24.69      6.73 o
  -6   0   1       12.52       10.69      4.24 o
  -5   0   1        4.12        2.43      1.45 o
  -4   0   1       11.25        8.73      2.31 o
  -3   0   1       19.23       16.16      2.08 o
  -2   0   1      100.36       94.94      4.27 o
  -1   0   1      877.93      807.51     11.80 o
   0   0   1        4.77        2.94      0.69 o
   1   0   1       54.24       52.04      1.92 o
   2   0   1     5269.32     4924.25     88.17 o
   3   0   1      677.89      697.19     21.84 o
   4   0   1        0.02        0.96      1.63 o
   5   0   1       40.70       46.74      7.79 o
   6   0   1       85.23       87.80      8.05 o
   7   0   1       13.01       15.04      5.41 o
   8   0   1        0.01        2.27      2.41 o
  -8   1   1       12.57        7.05      4.29 o
  -7   1   1        0.11       -3.93      3.93 o
  -6   1   1        8.83        8.54      3.93 o
  -5   1   1       34.02       32.48      3.76 o
  -4   1   1      233.93      238.92      8.67 o
  -3   1   1       21.39       24.71      2.73 o
  -2   1   1     1951.75     1844.55     15.92 o
  -1   1   1     1916.72     1863.54     12.17 o
   0   1   1       46.61       56.78      1.81 o
   1   1   1      868.92      559.54    182.67 o
   2   1   1     9307.23     8218.01     64.55 o
   3   1   1       88.20       74.55      5.31 o
   4   1   1     1593.49     1641.14     29.97 o
   5   1   1       62.82       64.91      5.44 o
   6   1   1       26.57       35.15      7.64 o
   7   1   1        9.51       12.42      4.91 o
   8   1   1        2.49        0.93      1.68 o
  -8   2   1        6.93        5.82      3.45 o
  -7   2   1       13.25       12.16      4.07 o
  -6   2   1       11.80       13.49      3.13 o
  -5   2   1      176.58      167.10     10.80 o
  -4   2   1       26.06       27.67      2.73 o
  -3   2   1       37.73       35.99      2.53 o
  -2   2   1       28.34       30.60      2.14 o
  -1   2   1      785.13      712.81     22.19 o
   0   2   1     1988.37     1806.15     20.94 o
   1   2   1       96.95       95.40      4.36 o
   2   2   1      156.48      150.45      6.75 o
   3   2   1      417.68      428.24     19.53 o
   4   2   1      873.13      875.38     21.49 o
   5   2   1       21.66       19.50      2.88 o
   6   2   1      279.27      278.60     20.56 o
   7   2   1        0.95        4.35      3.37 o
   8   2   1        6.53       13.07      6.15 o
  -7   3   1        0.17       -0.20      1.94 o
  -6   3   1        0.28        0.52      1.15 o
  -5   3   1        4.84        3.90      2.16 o
  -4   3   1        7.26        8.20      1.52 o
  -3   3   1       33.79       33.19      2.35 o
  -2   3   1        0.91        3.14      2.85 o
  -1   3   1       48.90       48.53      6.47 o
   0   3   1      830.69      740.83      9.05 o
   1   3   1     1074.34     1025.14     15.25 o
   2   3   1     1413.10     1488.35     22.48 o
   3   3   1       31.98        8.11     17.12 o
   4   3   1       12.49       11.47      3.07 o
   5   3   1      238.01      239.21     18.12 o
   6   3   1      262.24      250.19     20.68 o
   7   3   1       16.86       17.94      6.13 o
   8   3   1       19.57       20.69      7.32 o
  -7   4   1        0.02       -1.24      4.87 o
  -6   4   1        3.99        2.28      7.46 o
  -5   4   1       31.02       24.19      2.71 o
  -4   4   1       28.31       29.81      2.34 o
  -3   4   1       78.52       80.40      5.03 o
  -2   4   1       20.05        8.55     15.01 o
  -1   4   1      304.02      310.49     17.68 o
   0   4   1        0.00       -0.69      1.07 o
   1   4   1      541.07      505.85     12.91 o
   2   4   1        1.81        0.73      1.80 o
   3   4   1        0.90        0.98      1.29 o
   4   4   1        0.83        1.80      2.29 o
   5   4   1        8.24        9.61      4.43 o
   6   4   1       69.00       69.21     11.27 o
   7   4   1        8.25        8.05      3.56 o
   8   4   1        2.24        1.34      1.73 o
  -7   5   1        1.51       -0.42      5.56 o
  -6   5   1        5.30        5.97      2.09 o
  -5   5   1       13.99       13.87      2.77 o
  -4   5   1        0.58        3.29      2.01 o
  -3   5   1      156.69      157.90     11.91 o
  -2   5   1       92.49       99.30      8.58 o
  -1   5   1      164.65      178.46      5.51 o
   0   5   1      403.65      422.72      9.08 o
   1   5   1        1.96       -0.65      1.03 o
   2   5   1        5.30        3.24      1.34 o
   3   5   1        3.11        2.65      1.16 o
   4   5   1      120.23      119.14     13.21 o
   5   5   1       38.10       33.82      8.25 o
   6   5   1       20.09       25.18      7.16 o
   7   5   1        0.55        0.92      3.69 o
  -6   6   1       10.57       11.02      8.53 o
  -5   6   1        4.81       17.15      8.08 o
  -4   6   1       13.32       13.49      7.03 o
  -3   6   1      111.11      108.15     15.56 o
  -2   6   1        9.79       10.61      3.24 o
  -1   6   1       11.62       15.28      1.99 o
   0   6   1        0.54        0.67      0.69 o
   1   6   1      159.60      155.09      7.52 o
   2   6   1        0.13       -1.79      1.79 o
   3   6   1        2.35        0.76      1.93 o
   4   6   1       45.42       42.38      8.37 o
   5   6   1        7.58        4.08      3.15 o
   6   6   1        1.91        3.20      2.33 o
   7   6   1        8.14        9.11      2.77 o
  -6   7   1        1.40       19.77      9.79 o
  -5   7   1       10.93       19.87     10.85 o
  -4   7   1        2.00        2.98      6.97 o
  -3   7   1      166.58      178.51     21.09 o
  -2   7   1        3.53       -0.24      4.17 o
  -1   7   1      286.81      278.77      8.75 o
   0   7   1        0.90        0.36      1.01 o
   1   7   1      164.32      179.33      8.64 o
   2   7   1      137.32      145.88      8.88 o
   3   7   1       17.87       13.95      4.25 o
   4   7   1        2.94        0.66      1.69 o
   5   7   1       20.13       15.65      6.21 o
   6   7   1        1.74       -1.09      2.58 o
  -5   8   1        0.93       10.89     10.72 o
  -4   8   1        3.07        2.20      5.78 o
  -3   8   1       15.98       27.44     10.54 o
  -2   8   1       42.24       37.15     10.08 o
  -1   8   1      257.01      259.21      8.97 o
   0   8   1       37.51       35.13      3.14 o
   1   8   1      795.38      809.10     17.43 o
   2   8   1       41.46       42.00      4.98 o
   3   8   1       45.79       39.99      7.84 o
   4   8   1        0.02       -2.62      3.66 o
   5   8   1        4.65        1.39      1.70 o
  -4   9   1        0.05        1.36      6.32 o
  -3   9   1       60.45       49.22     13.41 o
  -2   9   1        1.79       -3.41      6.02 o
  -1   9   1        4.97       10.19      7.19 o
   0   9   1       29.95       30.55      3.87 o
   1   9   1       99.56       99.05      6.36 o
   2   9   1       22.20       22.87      5.38 o
   3   9   1        6.66        6.38      4.05 o
   4   9   1       46.24       60.12     10.41 o
   5   9   1        8.14        9.08      4.87 o
  -3  10   1        2.44       -5.63      6.92 o
  -2  10   1        2.02       -7.53      7.60 o
  -1  10   1        0.86       12.62      7.69 o
   0  10   1       18.65       31.89     10.83 o
   1  10   1        0.00       -0.85      0.85 o
   2  10   1        0.26        1.28      0.92 o
   3  10   1        0.01        2.87      2.60 o
  -1 -10   2       11.51        8.58      2.73 o
   0 -10   2        1.65        3.29      3.95 o
   1 -10   2        0.22        3.28      6.92 o
   2 -10   2        0.00        9.52      8.87 o
  -3  -9   2        0.20       -1.81      2.54 o
  -2  -9   2        3.33        5.88      3.39 o
  -1  -9   2       52.79       57.97      8.79 o
   0  -9   2        0.30       -0.16      4.70 o
   1  -9   2        2.92        0.50      2.48 o
   2  -9   2        4.75       17.02      9.37 o
   3  -9   2       43.42       42.07     12.29 o
   4  -9   2        0.08        1.23      4.56 o
  -4  -8   2        8.49        6.99      3.54 o
  -3  -8   2       40.26       52.43      9.44 o
  -2  -8   2       58.57       59.09      9.18 o
  -1  -8   2      123.42      132.30     10.83 o
   0  -8   2       55.29       52.40      4.54 o
   1  -8   2       44.57       38.76      4.79 o
   2  -8   2        2.93        2.81      1.21 o
   3  -8   2        0.89        2.09      5.12 o
   4  -8   2        0.01        3.08      6.41 o
   5  -8   2        0.09        5.90      7.31 o
  -5  -7   2        9.58        8.81      4.54 o
  -4  -7   2       34.22       32.81      8.16 o
  -3  -7   2        0.00       -0.85      1.73 o
  -2  -7   2      125.52      129.06     12.87 o
  -1  -7   2        2.12        3.68      1.78 o
   0  -7   2        1.19        2.21      1.07 o
   1  -7   2       27.28       21.97      3.42 o
   2  -7   2        0.02        1.57      2.44 o
   3  -7   2       44.88       45.60      3.11 o
   4  -7   2       37.80       36.70      2.75 o
   5  -7   2        9.82        4.95      6.50 o
   6  -7   2        4.33       11.91      8.82 o
  -6  -6   2        3.70        6.71      4.61 o
  -5  -6   2        3.14        7.23      4.97 o
  -4  -6   2        0.13       -1.48      1.73 o
  -3  -6   2       72.35       72.43     10.40 o
  -2  -6   2       17.73       13.10      2.90 o
  -1  -6   2       18.53       21.36      3.45 o
   0  -6   2        0.05        0.33      1.09 o
   1  -6   2        1.21       -1.93      1.93 o
   2  -6   2        0.85       -0.14      1.11 o
   3  -6   2        0.26        1.18      1.28 o
   4  -6   2       21.59       25.88      2.35 o
   5  -6   2      114.33      131.03      8.64 o
   6  -6   2       33.87       36.95     10.63 o
  -6  -5   2       24.68       25.29      7.40 o
  -5  -5   2        1.55        1.87      2.34 o
  -4  -5   2        7.89        7.27      3.67 o
  -3  -5   2        1.35        0.23      1.46 o
  -2  -5   2      454.62      488.85     21.69 o
  -1  -5   2       20.80       28.12      3.65 o
   0  -5   2      228.19      244.28      9.52 o
   1  -5   2      291.83      288.24     10.84 o
   2  -5   2       10.48        9.81      1.67 o
   3  -5   2       38.40       39.66      3.00 o
   4  -5   2      104.59      110.93      6.51 o
   5  -5   2       75.41       74.04      6.80 o
   6  -5   2        1.64        0.51      2.25 o
   7  -5   2       37.86       31.98     10.18 o
  -7  -4   2        3.11        6.87      4.59 o
  -6  -4   2       14.73       20.94      6.82 o
  -5  -4   2       63.70       71.50     11.20 o
  -4  -4   2        0.77        0.74      2.34 o
  -3  -4   2       16.70       16.44      3.46 o
  -2  -4   2      168.29      174.75      9.29 o
  -1  -4   2      104.52      116.18      6.89 o
   0  -4   2        1.08        0.34      0.77 o
   1  -4   2      169.68      184.70      7.93 o
   2  -4   2      306.94      326.25      8.64 o
   3  -4   2        1.23       -0.53      1.90 o
   4  -4   2       56.89       54.72      3.63 o
   5  -4   2       13.76       15.01      3.54 o
   6  -4   2        1.40        1.28      1.62 o
   7  -4   2        0.02       -2.87      5.08 o
  -7  -3   2        4.44        4.19      3.59 o
  -6  -3   2       18.67       15.34      5.13 o
  -5  -3   2       88.98       95.77     12.06 o
  -4  -3   2       49.93       43.43      7.26 o
  -3  -3   2      921.08      915.26     22.14 o
  -2  -3   2      104.73       99.73      6.60 o
  -1  -3   2        3.24        6.74      1.65 o
   0  -3   2       90.05      119.61      5.59 o
   1  -3   2      119.75      124.27      4.94 o
   2  -3   2      148.67      158.17      8.07 o
   3  -3   2      223.33      215.33      6.49 o
   4  -3   2      195.79      200.22      6.86 o
   5  -3   2        0.29       -0.18      1.33 o
   6  -3   2       32.58       33.41      4.14 o
   7  -3   2        0.78       -2.12      3.85 o
   8  -3   2        7.68        6.45      3.90 o
  -7  -2   2       36.31       41.36      9.43 o
  -6  -2   2       16.96       20.20      5.57 o
  -5  -2   2        5.10        4.62      2.13 o
  -4  -2   2       86.50       93.69      7.91 o
  -3  -2   2        4.81        3.27      1.49 o
  -2  -2   2        0.36        1.16      0.84 o
  -1  -2   2      346.74      330.44     16.30 o
   0  -2   2       16.05       15.51      3.42 o
   1  -2   2       94.02      102.70      3.97 o
   2  -2   2     1819.72     1904.79     16.82 o
   3  -2   2      128.04      131.35      5.07 o
   4  -2   2        2.34        1.97      1.30 o
   5  -2   2       16.37        8.96      8.09 o
   6  -2   2       16.25       13.27      3.85 o
   7  -2   2       12.87       12.73      5.00 o
   8  -2   2        6.49        8.16      4.29 o
  -7  -1   2        0.27       -4.66      4.66 o
  -6  -1   2        0.89       -0.42      3.53 o
  -5  -1   2       33.91       33.68      6.45 o
  -4  -1   2       79.55       82.85      7.93 o
  -3  -1   2      112.65      113.99     10.06 o
  -2  -1   2      306.27      307.65     14.43 o
  -1  -1   2     1478.28     1439.04     26.64 o
   0  -1   2     4349.29     4156.07     90.07 o
   1  -1   2     2110.45     2100.71     56.22 o
   2  -1   2       24.08       29.38      2.18 o
   3  -1   2       20.27       19.17      2.43 o
   4  -1   2       40.08       43.11      3.09 o
   5  -1   2        0.16        2.68      2.62 o
   6  -1   2        1.53        3.40      1.80 o
   7  -1   2       12.65        8.66      3.07 o
   8  -1   2        4.47        4.66      4.60 o
  -7   0   2       28.91       26.02      6.67 o
  -6   0   2        7.47        4.76      3.05 o
  -5   0   2        4.17        0.50      1.40 o
  -4   0   2        0.00       -0.11      2.23 o
  -3   0   2      269.57      276.26      9.09 o
  -2   0   2      376.84      376.26      9.50 o
  -1   0   2     1216.34     1193.19     15.39 o
   0   0   2     2207.36     2037.29     23.97 o
   1   0   2      943.42      868.99     18.76 o
   2   0   2     3806.28     3539.55     27.28 o
   3   0   2      893.25      847.38     16.30 o
   4   0   2        1.26        1.05      3.81 o
   5   0   2       10.22        9.07      2.44 o
   6   0   2        8.50        7.94      2.55 o
   7   0   2       11.13       11.53      4.28 o
   8   0   2        0.14        2.13      3.67 o
  -7   1   2       17.73       20.26      6.23 o
  -6   1   2        1.38       -2.05      2.94 o
  -5   1   2        1.85       -1.29      1.95 o
  -4   1   2        0.67        3.44      4.91 o
  -3   1   2        0.43        0.26      0.82 o
  -2   1   2       36.61       37.04      2.74 o
  -1   1   2     3890.87     3855.97     35.69 o
   0   1   2        5.96        6.04      0.69 o
   1   1   2        7.72        9.36      1.71 o
   2   1   2      441.16      474.22     16.68 o
   3   1   2       42.38       43.93      3.24 o
   4   1   2     3015.98     2922.80     48.28 o
   5   1   2        2.02        3.41      2.10 o
   6   1   2       94.85       97.13      8.78 o
   7   1   2       37.74       44.29      8.85 o
   8   1   2        3.86        8.85      4.19 o
  -7   2   2        0.44       -2.08      2.25 o
  -6   2   2       21.36       23.02      3.76 o
  -5   2   2       24.63       28.34      5.39 o
  -4   2   2       78.16       70.66      5.37 o
  -3   2   2      331.12      307.65      8.78 o
  -2   2   2        2.64        3.34      1.00 o
  -1   2   2      851.69      879.41      8.66 o
   0   2   2     2132.09     1970.35     13.61 o
   1   2   2       31.32       27.51      4.37 o
   2   2   2      655.91      613.47     13.75 o
   3   2   2      773.64      757.60     25.10 o
   4   2   2      364.88      353.21     14.50 o
   5   2   2        0.88        2.18      2.44 o
   6   2   2      153.24      142.08     10.83 o
   7   2   2       35.27       43.43      9.30 o
   8   2   2        0.97        5.83      4.36 o
  -7   3   2        3.81        5.56      3.21 o
  -6   3   2        1.51        4.09      2.21 o
  -5   3   2       96.89       97.58      5.93 o
  -4   3   2      163.66      167.04      6.39 o
  -3   3   2      293.90      315.38      7.71 o
  -2   3   2       96.23       95.90      3.48 o
  -1   3   2      604.54      576.74      6.29 o
   0   3   2      134.43      140.62      3.97 o
   1   3   2      232.33      227.43      7.92 o
   2   3   2      105.77      136.61      9.38 o
   3   3   2       95.23       65.08     21.40 o
   4   3   2       13.65       12.47      3.14 o
   5   3   2      139.62      140.74     14.23 o
   6   3   2        0.35        1.14      2.84 o
   7   3   2        2.56        7.91      4.68 o
   8   3   2       14.98       15.68      6.39 o
  -7   4   2        3.86        4.03      2.30 o
  -6   4   2        4.57        4.68      2.41 o
  -5   4   2        0.93       -0.13      1.02 o
  -4   4   2       18.77       19.92      2.46 o
  -3   4   2       11.43       13.99      3.16 o
  -2   4   2       13.13       20.19      5.93 o
  -1   4   2      143.50      127.04     11.30 o
   0   4   2        3.12        1.73      0.68 o
   1   4   2      969.52     1002.65     25.46 o
   2   4   2      542.93      570.86     17.77 o
   3   4   2        5.14        4.37      1.95 o
   4   4   2        1.99        2.24      1.60 o
   5   4   2        3.01        5.18      3.87 o
   6   4   2       10.63       15.37      5.29 o
   7   4   2        0.26       -0.80      1.91 o
   8   4   2       28.77       36.60      9.68 o
  -7   5   2       18.49       11.15      5.71 o
  -6   5   2        5.60        4.99      2.83 o
  -5   5   2       78.84       83.72      5.47 o
  -4   5   2       60.25       63.65      4.46 o
  -3   5   2      114.21      114.11     10.22 o
  -2   5   2      121.08      129.55     10.10 o
  -1   5   2       70.49       72.17      9.25 o
   0   5   2       10.49       14.00      1.72 o
   1   5   2       27.05       26.33      3.40 o
   2   5   2       93.15       88.33      6.38 o
   3   5   2        2.20        4.53      1.84 o
   4   5   2       19.52       18.89      5.87 o
   5   5   2       58.40       62.67     10.36 o
   6   5   2        2.60        0.19      2.30 o
   7   5   2        1.52        2.20      4.39 o
  -6   6   2        0.88       -7.42      7.70 o
  -5   6   2       14.47       10.18      6.40 o
  -4   6   2        1.68        7.25      7.77 o
  -3   6   2       98.47       95.83     15.42 o
  -2   6   2      186.49      187.47     19.57 o
  -1   6   2       67.80       39.54     18.96 o
   0   6   2       52.97       53.23      3.17 o
   1   6   2      276.37      285.01     14.16 o
   2   6   2      114.73      121.41     11.36 o
   3   6   2       62.23       61.58      6.32 o
   4   6   2        2.54        2.52      2.93 o
   5   6   2        6.41        6.05      3.98 o
   6   6   2       19.18       16.77      6.24 o
   7   6   2        0.05        0.02      2.76 o
  -6   7   2        0.13       -3.56      3.84 o
  -5   7   2        9.44       12.16      7.66 o
  -4   7   2        0.67        1.09      5.36 o
  -3   7   2        5.32        5.08      4.82 o
  -2   7   2        0.50       -0.98      5.31 o
  -1   7   2      210.27      144.89     44.89 o
   0   7   2       10.33       11.14      1.62 o
   1   7   2       23.93       21.67      2.77 o
   2   7   2       63.12       63.69      6.05 o
   3   7   2        2.82        5.06      2.80 o
   4   7   2       21.83       21.30      5.99 o
   5   7   2        1.12        1.49      2.05 o
   6   7   2        4.79        7.78      4.22 o
  -5   8   2        6.99       18.95      9.83 o
  -4   8   2        2.22        5.31      6.49 o
  -3   8   2        3.93        6.66      7.73 o
  -2   8   2       15.34        6.42      3.96 o
  -1   8   2        1.49        0.56      3.76 o
   0   8   2       15.13       17.66      2.14 o
   1   8   2       11.77       13.49      2.23 o
   2   8   2        1.10        2.81      3.24 o
   3   8   2        6.93        3.73      1.26 o
   4   8   2        9.75        5.26      3.39 o
   5   8   2        0.35       -3.01      4.05 o
   6   8   2        6.29        0.46      2.89 o
  -4   9   2        7.32        2.00      8.36 o
  -3   9   2        0.89        2.07      3.86 o
  -2   9   2        1.41        3.89      4.88 o
  -1   9   2        8.34       26.40     10.27 o
   0   9   2       35.41       36.78      3.77 o
   1   9   2       18.88       16.56      2.60 o
   2   9   2        0.00        1.05      1.49 o
   3   9   2      194.08      222.88     18.21 o
   4   9   2        3.65        2.31      2.16 o
   5   9   2       20.43       29.73      8.01 o
  -3  10   2        0.40        2.42      6.27 o
  -2  10   2        0.66       -6.73      6.73 o
  -1  10   2       18.92       15.77      7.93 o
   0  10   2        7.80       11.84      7.41 o
   1  10   2        3.46        4.08      2.20 o
   2  10   2        0.86        0.70      2.28 o
   3  10   2       28.17       29.46      6.85 o
   0  11   2        1.90       10.68      7.98 o
   0 -10   3        1.89       -6.30      6.52 o
   1 -10   3        1.58       -3.08      3.08 o
  -3  -9   3        1.01       -0.91      1.53 o
  -2  -9   3        0.82       -3.42      3.42 o
  -1  -9   3       22.54       27.30      6.17 o
   0  -9   3        2.16        1.55      1.78 o
   1  -9   3       33.14       27.99      5.42 o
   2  -9   3        0.84        0.01      5.14 o
   3  -9   3        3.07       -6.06      8.00 o
   4  -9   3        0.49        2.22      4.93 o
  -4  -8   3        2.06        0.60      1.62 o
  -3  -8   3        1.06        2.75      3.34 o
  -2  -8   3        0.13       -1.07      2.50 o
  -1  -8   3       12.77       11.55      4.24 o
   0  -8   3       56.11       46.41      5.22 o
   1  -8   3        0.11        0.50      1.98 o
   2  -8   3       26.99       26.32      8.16 o
   3  -8   3       20.53       21.88      3.68 o
   4  -8   3        2.83       -2.28      5.32 o
   5  -8   3        9.23       20.32      8.68 o
  -5  -7   3        1.01       -1.12      2.40 o
  -4  -7   3      104.09      120.60     15.34 o
  -3  -7   3       35.31       38.46      7.99 o
  -2  -7   3       35.84       38.88      7.51 o
  -1  -7   3        2.29        2.74      1.51 o
   0  -7   3       10.31        7.79      2.08 o
   1  -7   3        1.61        0.24      1.38 o
   2  -7   3        7.97       10.19      2.10 o
   3  -7   3        5.84        6.26      1.43 o
   4  -7   3        0.92       -0.12      1.88 o
   5  -7   3        8.60       11.61      7.37 o
   6  -7   3        1.62        1.64      5.14 o
  -6  -6   3       10.73       13.10      5.38 o
  -5  -6   3        0.02        1.33      2.26 o
  -4  -6   3       10.07       11.68      5.04 o
  -3  -6   3        3.32       -0.49      2.47 o
  -2  -6   3       13.26       13.69      4.54 o
  -1  -6   3       61.31       54.16     10.09 o
   0  -6   3       31.59       30.04      3.99 o
   1  -6   3       42.17       37.68      4.52 o
   2  -6   3        4.13        4.88      1.57 o
   3  -6   3       21.25       21.42      3.77 o
   4  -6   3        3.06        5.04      1.50 o
   5  -6   3       56.91       65.95      6.92 o
   6  -6   3        1.41        5.12      6.11 o
  -6  -5   3        8.20       13.21      5.60 o
  -5  -5   3        0.99        0.82      2.40 o
  -4  -5   3       51.42       53.87      9.67 o
  -3  -5   3       21.93       17.27      5.01 o
  -2  -5   3       61.02       68.43      6.49 o
  -1  -5   3      220.55      245.02     11.48 o
   0  -5   3        0.59        1.30      1.43 o
   1  -5   3       14.00       20.82      4.05 o
   2  -5   3       43.58       42.61      3.68 o
   3  -5   3        0.10        0.24      0.87 o
   4  -5   3      212.63      223.81      8.31 o
   5  -5   3      124.99      113.70      8.27 o
   6  -5   3        3.09        5.82      4.89 o
   7  -5   3        0.00        1.33      2.08 o
  -6  -4   3       10.41       13.49      5.33 o
  -5  -4   3       11.24       10.06      4.22 o
  -4  -4   3        4.32        6.59      3.79 o
  -3  -4   3       36.08       36.44      6.75 o
  -2  -4   3       80.55       83.54      6.90 o
  -1  -4   3       78.69       85.63      6.32 o
   0  -4   3     1329.59     1351.41     31.40 o
   1  -4   3      550.32      652.62     21.44 o
   2  -4   3       91.54       92.25      5.15 o
   3  -4   3        4.60        5.24      1.36 o
   4  -4   3        5.14        6.01      1.74 o
   5  -4   3        0.03        2.83      2.60 o
   6  -4   3        1.09        0.89      2.32 o
   7  -4   3        0.39        0.78      2.98 o
  -7  -3   3        0.28        3.09      3.89 o
  -6  -3   3        0.81       -0.15      1.69 o
  -5  -3   3       55.10       61.70      9.89 o
  -4  -3   3       33.12       32.80      6.85 o
  -3  -3   3        2.66        5.88      2.53 o
  -2  -3   3        0.01        0.87      1.01 o
  -1  -3   3       89.18       96.10      6.18 o
   0  -3   3      494.17      482.57     12.83 o
   1  -3   3       17.89       15.54      3.39 o
   2  -3   3      183.25      194.47      6.88 o
   3  -3   3      232.57      253.12      7.52 o
   4  -3   3       40.83       35.33      3.14 o
   5  -3   3        9.35        8.50      2.24 o
   6  -3   3       52.01       53.46      5.10 o
   7  -3   3        5.17        5.51      3.38 o
   8  -3   3        2.09       -0.93      1.64 o
  -7  -2   3        1.61        1.33      1.77 o
  -6  -2   3        6.86        6.00      3.42 o
  -5  -2   3       66.24       71.61     10.60 o
  -4  -2   3      115.77      116.42     12.27 o
  -3  -2   3        3.69        3.71      1.46 o
  -2  -2   3        0.16       -1.72      1.72 o
  -1  -2   3      736.22      720.29     21.07 o
   0  -2   3       12.94       14.69      2.10 o
   1  -2   3      377.19      363.31     22.34 o
   2  -2   3      845.70      845.13     28.84 o
   3  -2   3        4.43        3.94      1.35 o
   4  -2   3      340.51      369.86     11.92 o
   5  -2   3       22.64       20.42      3.29 o
   6  -2   3       10.67        5.65      2.36 o
   7  -2   3       21.91       22.84      6.19 o
   8  -2   3        0.70       -2.14      3.74 o
  -7  -1   3        4.49        4.57      3.10 o
  -6  -1   3        9.24       10.34      4.47 o
  -5  -1   3       28.21       33.08      6.82 o
  -4  -1   3       54.87       54.60      4.96 o
  -3  -1   3       20.14       25.72      3.64 o
  -2  -1   3       18.42       17.75      3.68 o
  -1  -1   3       10.00       11.21      2.76 o
   0  -1   3     2655.56     2683.25     93.81 o
   1  -1   3      222.97      217.82      8.60 o
   2  -1   3     1231.25     1263.90     12.98 o
   3  -1   3      138.49      133.21      4.94 o
   4  -1   3      222.67      243.68      7.73 o
   5  -1   3        7.70        4.11      1.82 o
   6  -1   3       22.20       18.98      3.82 o
   7  -1   3       11.07       11.67      5.23 o
   8  -1   3        1.83        2.49      2.24 o
  -7   0   3        4.88        7.29      4.41 o
  -6   0   3        6.75        4.15      2.71 o
  -5   0   3        0.81        1.04      2.46 o
  -4   0   3       11.01       13.10      2.32 o
  -3   0   3      287.05      309.77     12.88 o
  -2   0   3     2122.21     2156.96     23.78 o
  -1   0   3      680.27      714.24     14.02 o
   0   0   3     1910.75     1788.94     28.26 o
   1   0   3        0.40       -1.95      1.95 o
   2   0   3      693.67      658.35      7.67 o
   3   0   3        2.45        1.56      1.49 o
   4   0   3      254.50      268.31     20.67 o
   5   0   3       13.85        8.72      1.84 o
   6   0   3       15.12       19.41      4.44 o
   7   0   3        3.11        6.68      4.44 o
   8   0   3        3.46        2.61      3.09 o
  -7   1   3        0.28        0.04      1.69 o
  -6   1   3       22.93       21.69      6.06 o
  -5   1   3       18.30       21.63      4.07 o
  -4   1   3        8.69       10.60      2.33 o
  -3   1   3      131.84      148.93      6.71 o
  -2   1   3      627.68      662.02     12.47 o
  -1   1   3      829.32      844.77     10.90 o
   0   1   3      238.43      203.39      6.74 o
   1   1   3      458.16      445.37     11.30 o
   2   1   3      193.52      185.77     10.99 o
   3   1   3        3.77        1.92      2.40 o
   4   1   3        0.65        0.35      1.22 o
   5   1   3      135.74      128.61      7.24 o
   6   1   3       98.05       98.30      8.89 o
   7   1   3        6.99        7.35      3.55 o
   8   1   3        3.57        2.37      1.84 o
  -7   2   3        1.94        3.47      3.30 o
  -6   2   3        1.92        2.45      2.26 o
  -5   2   3       23.45       19.84      4.99 o
  -4   2   3       31.89       31.83      5.52 o
  -3   2   3        2.49        4.85      1.12 o
  -2   2   3       15.43       18.05      1.78 o
  -1   2   3      191.04      190.97      4.40 o
   0   2   3     1821.70     1818.03     15.51 o
   1   2   3      193.29      201.97      5.60 o
   2   2   3      285.52      289.83     13.34 o
   3   2   3      182.87      155.45     11.51 o
   4   2   3      109.07       93.86     17.02 o
   5   2   3       17.36       16.06      3.85 o
   6   2   3      696.54      709.95     39.36 o
   7   2   3       25.95       24.52      6.90 o
   8   2   3      118.09      133.49     16.72 o
  -7   3   3        0.08        2.62      2.30 o
  -6   3   3        6.43        8.48      2.35 o
  -5   3   3       85.54       77.90      7.36 o
  -4   3   3       10.53        6.27      6.79 o
  -3   3   3      289.82      290.46      9.78 o
  -2   3   3      132.65      147.77      5.04 o
  -1   3   3     1240.71     1290.37     12.81 o
   0   3   3      171.33      154.86      4.68 o
   1   3   3      273.14      254.22      6.99 o
   2   3   3      834.44      778.15     52.68 o
   3   3   3      101.83      100.36     14.39 o
   4   3   3      310.64      279.24     36.90 o
   5   3   3      116.72      114.08     13.06 o
   6   3   3      131.15      130.10     18.28 o
   7   3   3        1.13        3.41      3.36 o
   8   3   3       87.88      109.28     15.69 o
  -6   4   3        9.16        7.88      7.34 o
  -5   4   3       38.98       40.37      3.69 o
  -4   4   3       45.30       47.51      3.52 o
  -3   4   3        4.83        4.97      1.25 o
  -2   4   3       17.30       14.32      1.38 o
  -1   4   3     1361.25     1439.98     16.93 o
   0   4   3      191.49      200.98      5.65 o
   1   4   3       11.35       10.75      1.46 o
   2   4   3        6.65        5.58      1.32 o
   3   4   3       12.52       12.03      4.35 o
   4   4   3        0.21        4.14      2.42 o
   5   4   3       51.16       53.30      9.78 o
   6   4   3        4.95        8.03      4.18 o
   7   4   3        1.23        6.86      5.75 o
   8   4   3        0.13        4.53      5.16 o
  -6   5   3       11.66       -1.66      7.64 o
  -5   5   3       11.70       10.74      1.66 o
  -4   5   3      158.08      161.24      9.83 o
  -3   5   3        4.70       13.39      8.51 o
  -2   5   3      150.28      174.60     12.14 o
  -1   5   3       49.77       45.95      5.69 o
   0   5   3        2.56        3.04      1.77 o
   1   5   3      196.93      211.50      8.40 o
   2   5   3        6.60        7.10      2.21 o
   3   5   3       49.74       53.34      7.64 o
   4   5   3       99.69       97.66     12.20 o
   5   5   3        8.69        7.90      3.00 o
   6   5   3        0.58        7.75      5.10 o
   7   5   3        3.38        6.51      5.23 o
  -6   6   3       17.89       18.74      7.93 o
  -5   6   3        2.04        9.81      9.61 o
  -4   6   3        0.07        7.01      6.82 o
  -3   6   3        0.12        0.07      5.94 o
  -2   6   3       13.64       12.48      6.20 o
  -1   6   3        9.24        4.03      2.96 o
   0   6   3        4.56        5.79      1.10 o
   1   6   3        1.67        0.03      1.31 o
   2   6   3       37.82       40.48      4.54 o
   3   6   3      166.56      150.34      9.64 o
   4   6   3       87.04       79.52     11.18 o
   5   6   3        2.36        6.82      4.35 o
   6   6   3        2.14        4.27      3.09 o
   7   6   3        0.05        3.84      3.35 o
  -5   7   3        0.31        3.37      6.86 o
  -4   7   3        2.58       -1.09      7.46 o
  -3   7   3       10.21       23.51      8.57 o
  -2   7   3        5.91        2.51      6.24 o
  -1   7   3       45.94       38.88      8.66 o
   0   7   3      127.84      129.20      5.16 o
   1   7   3      408.11      384.97     10.88 o
   2   7   3      152.67      152.29      8.81 o
   3   7   3        9.47       11.52      3.10 o
   4   7   3       16.19       11.02      4.87 o
   5   7   3        5.08        3.84      3.28 o
   6   7   3       13.88       15.21      6.15 o
  -5   8   3        2.41       13.52      8.36 o
  -4   8   3        0.78        6.77      8.35 o
  -3   8   3       30.01       37.42     12.02 o
  -2   8   3       26.09       16.47      8.69 o
  -1   8   3       64.51       67.46     13.04 o
   0   8   3       84.65       89.03      4.39 o
   1   8   3      414.44      430.63     12.11 o
   2   8   3       30.26       28.66      3.67 o
   3   8   3      136.74      132.44     13.72 o
   4   8   3        2.44        3.89      3.07 o
   5   8   3        0.50        2.96      3.91 o
   6   8   3        2.37        0.13      2.89 o
  -4   9   3        0.54        8.85      7.00 o
  -3   9   3        6.25       19.21     10.58 o
  -2   9   3       15.18       12.70      6.80 o
  -1   9   3       17.20       12.26      6.98 o
   0   9   3       35.49       28.56      2.98 o
   1   9   3        2.24        2.32      1.09 o
   2   9   3       17.27       16.88      2.80 o
   3   9   3       23.88       24.52      6.12 o
   4   9   3        0.14        0.31      1.88 o
   5   9   3       41.69       39.43      9.42 o
  -3  10   3        8.96       12.54      8.05 o
  -2  10   3        1.43       -2.18      4.77 o
  -1  10   3        0.88       -1.63      6.52 o
   0  10   3        0.14        3.92      7.15 o
   1  10   3       37.29       44.86     10.99 o
   2  10   3       14.65       23.33      4.52 o
   3  10   3        0.32       -2.68      2.68 o
   4  10   3        7.21       17.19      5.74 o
   0  11   3        0.53       16.76     11.46 o
   1  11   3        0.44        9.46      6.65 o
  -2  -9   4       18.08       24.07      6.71 o
  -1  -9   4       12.78       12.87      5.05 o
   0  -9   4       19.91       15.00      4.84 o
   1  -9   4       12.09        6.72      2.87 o
   2  -9   4       18.54       25.79      9.65 o
   3  -9   4        0.36        3.43      4.73 o
  -3  -8   4       76.32       93.51     13.46 o
  -2  -8   4       56.86       75.77     11.15 o
  -1  -8   4       44.21       49.35      8.73 o
   0  -8   4        0.24        2.63      2.27 o
   1  -8   4        6.30        1.20      2.06 o
   2  -8   4       55.43       64.25      7.76 o
   3  -8   4        0.54        3.24      7.99 o
   4  -8   4        2.41        1.63      5.50 o
   5  -8   4        2.39        7.70      7.41 o
  -4  -7   4        6.72        6.59      3.58 o
  -3  -7   4        9.80        8.89      4.70 o
  -2  -7   4        0.23        1.97      1.92 o
  -1  -7   4      167.53      170.01     15.60 o
   0  -7   4       39.01       32.93      4.36 o
   1  -7   4       32.04       29.94      3.88 o
   2  -7   4       48.86       41.14      4.48 o
   3  -7   4       39.44       40.36      4.28 o
   4  -7   4        0.80       -1.94      1.94 o
   5  -7   4        0.99        3.45      6.55 o
   6  -7   4        0.97       -1.81      3.44 o
  -5  -6   4       13.60       15.00      5.31 o
  -4  -6   4       11.12       11.18      5.21 o
  -3  -6   4       13.05       10.91      4.56 o
  -2  -6   4       79.64       89.18     11.26 o
  -1  -6   4       81.53       83.08     10.43 o
   0  -6   4       34.66       35.11      8.06 o
   1  -6   4       67.33       69.94      8.70 o
   2  -6   4       42.55       36.33      3.91 o
   3  -6   4       43.27       44.43      4.39 o
   4  -6   4        0.32        0.33      0.88 o
   5  -6   4       29.25       34.59      5.22 o
   6  -6   4        1.62        1.96      4.49 o
  -6  -5   4       17.37       14.03      5.56 o
  -5  -5   4       12.88       17.46      6.32 o
  -4  -5   4        9.61       10.89      4.43 o
  -3  -5   4        7.88        7.57      3.70 o
  -2  -5   4        0.94        3.91      2.70 o
  -1  -5   4       41.57       40.79      4.95 o
   0  -5   4        1.54        3.00      1.62 o
   1  -5   4        3.04        4.14      2.53 o
   2  -5   4       44.80       54.61      4.51 o
   3  -5   4        0.84        1.17      2.17 o
   4  -5   4       50.89       51.02      4.41 o
   5  -5   4       69.31       81.93      8.93 o
   6  -5   4        1.24        2.66      1.73 o
   7  -5   4        0.19        4.10      3.40 o
  -6  -4   4       11.30        9.98      4.91 o
  -5  -4   4        1.21        5.03      3.82 o
  -4  -4   4       29.01       37.98      8.01 o
  -3  -4   4      124.76      132.06     13.99 o
  -2  -4   4       10.15       10.42      2.64 o
  -1  -4   4       33.91       31.03      4.31 o
   0  -4   4      220.81      222.28     10.24 o
   1  -4   4        8.71        6.79      1.57 o
   2  -4   4       83.85       88.26      5.30 o
   3  -4   4        0.32        1.29      1.17 o
   4  -4   4       75.28       70.86      6.80 o
   5  -4   4       17.32       17.24      3.86 o
   6  -4   4        6.15        5.48      1.63 o
   7  -4   4        3.42        4.09      4.99 o
  -6  -3   4       62.31       72.12     12.10 o
  -5  -3   4       14.58       11.66      4.66 o
  -4  -3   4        0.00        1.52      3.01 o
  -3  -3   4        5.35        3.31      2.45 o
  -2  -3   4        1.78        1.47      0.99 o
  -1  -3   4        2.13        2.27      1.75 o
   0  -3   4        0.07        0.53      0.90 o
   1  -3   4      409.13      420.96     13.92 o
   2  -3   4      168.26      174.80      7.02 o
   3  -3   4      176.44      185.97      8.19 o
   4  -3   4       47.33       53.34      4.85 o
   5  -3   4       23.62       20.31      3.01 o
   6  -3   4        0.05       -1.79      1.79 o
   7  -3   4        3.62       -4.79      6.18 o
   8  -3   4        3.74        6.84      4.45 o
  -7  -2   4        0.07        2.10      3.45 o
  -6  -2   4       25.19       22.95      6.81 o
  -5  -2   4        1.44        2.46      3.24 o
  -4  -2   4      264.05      285.27     19.69 o
  -3  -2   4        0.60        0.61      1.34 o
  -2  -2   4        0.80        0.38      0.98 o
  -1  -2   4      145.33       39.99     69.32 o
   0  -2   4       86.79       89.07      5.75 o
   1  -2   4      544.64      547.31     15.05 o
   2  -2   4       29.05       30.32      2.81 o
   3  -2   4        0.25       -0.18      1.25 o
   4  -2   4        8.20       12.79      2.46 o
   5  -2   4       81.23       84.36      5.31 o
   6  -2   4       45.08       39.82      4.18 o
   8  -2   4        5.09       10.83      5.15 o
  -7  -1   4        5.33        5.08      3.77 o
  -6  -1   4        2.21        4.03      4.11 o
  -5  -1   4       47.12       48.39      8.71 o
  -4  -1   4       22.08       25.58      5.45 o
  -3  -1   4      373.59      367.30     14.44 o
  -2  -1   4       17.89       26.53      5.21 o
  -1  -1   4       14.56       15.06      3.38 o
   0  -1   4     1655.22     1372.87    151.37 o
   1  -1   4      260.26      258.71      9.53 o
   2  -1   4      148.59      160.80      5.95 o
   3  -1   4       20.23       21.35      1.98 o
   4  -1   4      167.14      170.78      7.29 o
   5  -1   4       10.30        7.80      2.81 o
   6  -1   4       61.18       51.57      5.04 o
   7  -1   4       10.93       13.97      6.23 o
   8  -1   4       10.75       16.29      6.32 o
  -7   0   4       20.61       24.69      7.60 o
  -6   0   4        2.42        2.48      2.91 o
  -5   0   4        1.23       -0.23      2.43 o
  -4   0   4       58.27       62.50      6.16 o
  -3   0   4        5.94        6.37      3.28 o
  -2   0   4      187.57      188.85      7.70 o
  -1   0   4        0.53        0.87      0.72 o
   0   0   4       19.42       13.75      1.57 o
   1   0   4     1455.27     1511.55     34.76 o
   2   0   4       31.18       26.45      4.14 o
   3   0   4      167.91      195.84      7.17 o
   4   0   4       10.21       13.43      2.89 o
   5   0   4       57.53       52.88      4.45 o
   6   0   4       41.25       38.46      5.13 o
   7   0   4        1.28        8.26      5.05 o
   8   0   4        1.32        4.41      4.08 o
  -7   1   4        1.77        4.70      3.33 o
  -6   1   4        0.82       -1.79      2.79 o
  -5   1   4        5.84        2.25      1.91 o
  -4   1   4        0.25        2.27      1.60 o
  -3   1   4      339.84      347.21     13.99 o
  -2   1   4      252.61      276.82      8.89 o
  -1   1   4        9.71       11.65      1.78 o
   0   1   4        0.44       -0.34      0.82 o
   1   1   4      104.00      108.00      3.90 o
   2   1   4      336.65      337.57     16.51 o
   3   1   4       41.18       37.62      4.12 o
   4   1   4       40.69       41.46      3.60 o
   5   1   4        7.91        5.62      1.70 o
   6   1   4       10.13        6.17      2.99 o
   7   1   4        0.30        2.88      2.30 o
   8   1   4        0.31       -0.09      2.63 o
  -7   2   4        4.82        4.55      3.89 o
  -6   2   4        9.00       11.20      4.29 o
  -5   2   4        3.46        3.77      1.95 o
  -4   2   4       18.71       17.64      3.08 o
  -3   2   4        0.99        1.03      0.94 o
  -2   2   4       37.36       38.35      3.15 o
  -1   2   4      139.26      142.02      4.40 o
   0   2   4       71.89       65.07      2.84 o
   1   2   4     1348.92     1359.44     12.79 o
   2   2   4      314.73      344.33     11.92 o
   3   2   4      208.08      213.84     14.85 o
   4   2   4       59.66       54.93      4.24 o
   5   2   4        9.51        5.40      2.16 o
   6   2   4       56.04       65.79     10.12 o
   7   2   4        0.23        5.36      4.86 o
   8   2   4        7.65        3.91      3.30 o
  -7   3   4        3.01        2.36      1.86 o
  -6   3   4        1.65        2.28      1.66 o
  -5   3   4       20.16       18.49      4.40 o
  -4   3   4        9.97        7.20      6.10 o
  -3   3   4        0.95        0.75      1.45 o
  -2   3   4      119.22      124.76      5.37 o
  -1   3   4       84.28       83.09      3.88 o
   0   3   4      483.91      481.97      9.17 o
   1   3   4      137.20      137.48      5.57 o
   2   3   4      512.19      555.20     15.41 o
   3   3   4      422.28      431.75     27.64 o
   4   3   4        0.16        0.62      1.87 o
   5   3   4       31.46       24.03      5.05 o
   6   3   4       94.70       91.90     21.22 o
   7   3   4       24.04       31.39      9.09 o
   8   3   4       15.84       15.12      5.82 o
  -6   4   4        0.23        0.94      2.15 o
  -5   4   4       61.52       69.49      6.88 o
  -4   4   4        5.34        3.73      3.01 o
  -3   4   4       84.58       90.12      4.19 o
  -2   4   4        7.31        7.82      2.34 o
  -1   4   4       60.50       62.87      3.44 o
   0   4   4      219.17      257.91      6.90 o
   1   4   4     1267.72     1324.12     18.41 o
   2   4   4      125.91      134.19      7.71 o
   3   4   4      403.63      410.88     14.67 o
   4   4   4        0.98       -0.76      2.99 o
   5   4   4       33.21       34.23      8.30 o
   6   4   4        7.57       10.72      6.40 o
   7   4   4        8.27        6.22      5.81 o
   8   4   4        2.73        1.95      2.93 o
  -6   5   4        3.83        2.74      4.79 o
  -5   5   4       24.64       18.67      4.43 o
  -4   5   4        7.73        6.71      1.08 o
  -3   5   4        1.24        1.61      3.78 o
  -2   5   4        6.58        8.41      1.34 o
  -1   5   4      192.56      211.37      5.34 o
   0   5   4        8.09       12.16      3.11 o
   1   5   4       94.75       96.36      5.92 o
   2   5   4       11.76       13.28      2.25 o
   3   5   4       16.13       15.33      4.00 o
   4   5   4        5.12        6.51      4.01 o
   5   5   4       28.15       36.70      8.69 o
   6   5   4        2.70       -0.35      1.76 o
   7   5   4        8.50        4.85      3.94 o
  -6   6   4        3.24       -4.77      7.82 o
  -5   6   4        3.38        2.51      4.33 o
  -4   6   4       51.54       61.46     14.54 o
  -3   6   4       40.30       40.48     10.97 o
  -2   6   4       36.47       38.71     10.09 o
  -1   6   4       28.90       26.50      2.42 o
   0   6   4       41.48       43.44      2.68 o
   1   6   4      242.17      252.17      7.40 o
   2   6   4       40.86       43.03      3.86 o
   3   6   4        1.97        3.53      2.35 o
   4   6   4        7.25        1.69      3.72 o
   5   6   4       33.54       23.77      7.10 o
   6   6   4        0.04        1.22      1.92 o
   7   6   4        0.32        3.91      3.89 o
  -5   7   4       20.59       24.61     10.40 o
  -4   7   4        7.32       12.84      7.46 o
  -3   7   4        0.20        2.99      4.08 o
  -2   7   4       29.22       27.81     10.16 o
  -1   7   4        3.24       -4.41      5.84 o
   0   7   4       31.03       30.15      2.69 o
   1   7   4       73.53       69.28      4.74 o
   2   7   4        0.19       -0.07      1.29 o
   3   7   4        3.35        2.43      1.41 o
   4   7   4        6.68        2.14      1.88 o
   5   7   4       80.37       62.44     11.87 o
   6   7   4        1.74        3.82      4.31 o
   7   7   4        0.73        6.10      5.92 o
  -4   8   4        0.05        2.56      6.81 o
  -3   8   4        0.09        8.38      8.50 o
  -2   8   4       19.17       11.69      6.39 o
  -1   8   4       21.94       24.41      8.78 o
   0   8   4      142.59      141.55      5.69 o
   1   8   4       26.16       24.26      2.86 o
   2   8   4        2.98        3.80      2.28 o
   3   8   4        9.84        8.11      3.83 o
   4   8   4       11.66       14.74      5.38 o
   5   8   4       14.12       14.67      5.93 o
   6   8   4        2.70        6.60      5.19 o
  -4   9   4       10.19       18.99     10.05 o
  -3   9   4       21.30       33.38     11.93 o
  -2   9   4        4.90        1.29      4.06 o
  -1   9   4        1.27       -4.11      6.18 o
   0   9   4        0.39        1.14      1.30 o
   1   9   4        2.07        2.53      1.50 o
   2   9   4        3.32        3.76      1.83 o
   3   9   4       71.40       74.12      7.78 o
   4   9   4        1.95        3.17      3.13 o
   5   9   4       17.85       20.35      7.00 o
  -2  10   4        6.35       13.40      7.76 o
  -1  10   4        1.07        3.85      6.43 o
   0  10   4       12.11       12.71      5.96 o
   1  10   4        0.14        3.95      6.92 o
   2  10   4       47.19       50.17      6.31 o
   3  10   4        1.64        1.63      1.62 o
   4  10   4        6.78        6.91      2.98 o
  -1  -9   5        0.28        3.20      2.69 o
   1  -9   5        3.10        0.19      2.98 o
   2  -9   5        3.13       15.10      7.64 o
  -3  -8   5        3.55        4.92      3.67 o
  -2  -8   5        9.85       11.44      4.05 o
  -1  -8   5        0.16        1.58      2.29 o
   0  -8   5       67.01       70.34      9.80 o
   1  -8   5        0.35       -3.39      3.39 o
   2  -8   5       23.67       19.15      4.91 o
   3  -8   5        2.90        5.67      3.24 o
   4  -8   5        4.19        7.09      5.44 o
  -4  -7   5        7.75       10.23      5.28 o
  -3  -7   5        4.61        4.13      3.75 o
  -2  -7   5       46.64       45.42      9.17 o
  -1  -7   5        4.73        1.61      2.00 o
   0  -7   5        0.09       -0.35      1.72 o
   1  -7   5        5.58        1.01      2.94 o
   2  -7   5       37.38       33.80      4.31 o
   3  -7   5        1.49        4.77      4.19 o
   4  -7   5        0.94       -1.39      3.07 o
   5  -7   5        3.38        8.58      6.47 o
  -5  -6   5        2.05        2.48      3.36 o
  -4  -6   5       75.01       81.37     13.24 o
  -3  -6   5        1.89        6.30      4.39 o
  -2  -6   5       12.80       12.45      4.96 o
  -1  -6   5        4.19        1.24      2.84 o
   0  -6   5       74.41       74.18      9.32 o
   1  -6   5       51.47       48.88      5.76 o
   2  -6   5        7.18        8.12      2.93 o
   3  -6   5       92.04       97.71      6.80 o
   4  -6   5       88.56       89.79      6.43 o
   5  -6   5       54.11       54.74      6.84 o
   6  -6   5        3.47        8.34      7.76 o
  -5  -5   5       41.97       53.88     10.82 o
  -4  -5   5      101.97      115.44     14.81 o
  -3  -5   5       26.48       25.67      6.84 o
  -2  -5   5      420.01      445.60     26.54 o
  -1  -5   5       95.09       83.20     10.76 o
   0  -5   5        4.02        3.03      1.65 o
   1  -5   5       65.20       71.98      6.80 o
   2  -5   5       29.21       27.50      3.67 o
   3  -5   5       14.17       13.16      2.48 o
   4  -5   5      120.36      114.65      7.61 o
   5  -5   5       25.32       26.70      3.85 o
   6  -5   5       14.24       19.09      4.41 o
   7  -5   5        1.61        2.25      3.23 o
  -6  -4   5        0.74        1.15      2.49 o
  -5  -4   5       40.95       44.07      9.56 o
  -4  -4   5       14.37       15.35      5.58 o
  -3  -4   5      107.92      118.67     13.59 o
  -2  -4   5        1.73       -2.46      3.02 o
  -1  -4   5       91.28       93.27      7.71 o
   0  -4   5      130.72      115.40     15.58 o
   1  -4   5       32.45       34.68      4.24 o
   2  -4   5        3.32        2.72      1.60 o
   3  -4   5      100.50      106.06      6.47 o
   4  -4   5       32.10       31.89      4.86 o
   5  -4   5        2.51        2.10      2.12 o
   6  -4   5        0.30        2.22      2.26 o
   7  -4   5        0.67       -0.19      4.36 o
  -6  -3   5        0.10       -1.05      1.60 o
  -5  -3   5       43.54       45.59      9.15 o
  -4  -3   5        1.35        1.17      1.47 o
  -3  -3   5       75.02       73.84     10.32 o
  -2  -3   5        1.17        2.18      1.92 o
  -1  -3   5        0.36        0.92      1.66 o
   0  -3   5       33.99       37.98      4.41 o
   1  -3   5       90.87      101.83      7.33 o
   2  -3   5      294.45      281.76      9.54 o
   3  -3   5       15.90       22.78      4.06 o
   4  -3   5      216.78      224.27      9.84 o
   5  -3   5       12.95       10.97      2.17 o
   6  -3   5       29.26       25.88      3.34 o
   7  -3   5        8.30        5.07      1.57 o
   8  -3   5        2.65        6.26      5.12 o
  -6  -2   5        0.77        4.24      3.27 o
  -5  -2   5        3.37        1.82      2.66 o
  -4  -2   5       38.50       42.07      8.20 o
  -3  -2   5        4.85        6.91      3.05 o
  -2  -2   5       44.44       52.20      5.66 o
  -1  -2   5      134.63       57.30     65.31 o
   0  -2   5      470.98      412.05     42.71 o
   1  -2   5        0.44       -0.24      1.63 o
   2  -2   5        5.82        3.98      1.63 o
   3  -2   5        1.03        2.88      1.82 o
   4  -2   5       11.81       11.23      2.43 o
   5  -2   5       13.52       15.82      2.43 o
   6  -2   5       11.15       10.26      3.83 o
   7  -2   5        0.29       -1.53      3.34 o
   8  -2   5        2.90        4.44      4.51 o
  -6  -1   5        0.49        5.24      3.37 o
  -5  -1   5       21.10       22.99      6.08 o
  -4  -1   5        2.24        0.67      1.91 o
  -3  -1   5        0.91        1.39      1.14 o
  -2  -1   5      616.59      700.95     19.61 o
  -1  -1   5      101.84      111.04     10.24 o
   0  -1   5      193.55      210.22     12.86 o
   1  -1   5      144.05      143.07      8.05 o
   2  -1   5       30.54       35.25      3.14 o
   3  -1   5      831.66      878.14     17.74 o
   4  -1   5       57.34       65.68      3.82 o
   5  -1   5        7.09       10.86      3.94 o
   6  -1   5       54.48       50.16      5.95 o
   7  -1   5        2.35       -2.48      2.48 o
   8  -1   5        8.48       18.14      6.91 o
  -7   0   5        9.46       13.23      5.31 o
  -6   0   5        1.01        2.91      3.05 o
  -5   0   5        6.25        4.26      2.45 o
  -4   0   5       22.20       17.77      4.72 o
  -3   0   5      120.64      121.81      7.23 o
  -2   0   5      257.42      274.84      9.93 o
  -1   0   5     2053.62     2096.82     41.45 o
   0   0   5     1232.80     1316.18     37.22 o
   1   0   5        9.04        2.60      2.92 o
   2   0   5       28.39       26.45      5.21 o
   3   0   5      149.37      140.27     12.60 o
   4   0   5       15.88       22.52      3.22 o
   5   0   5       85.98      103.07      6.52 o
   6   0   5        0.00       -0.90      1.81 o
   7   0   5        0.01       -2.11      3.22 o
   8   0   5       10.14       15.19      6.32 o
  -7   1   5       21.73       26.00      7.47 o
  -6   1   5        0.63        2.46      1.47 o
  -5   1   5        2.73        5.50      3.98 o
  -4   1   5       14.86       16.69      3.53 o
  -3   1   5       22.43       22.81      3.31 o
  -2   1   5        9.64        8.70      2.33 o
  -1   1   5       20.60       25.99      2.77 o
   0   1   5       37.16       40.47      4.46 o
   1   1   5     1345.35     1466.45     31.48 o
   2   1   5      587.07      610.43     24.56 o
   3   1   5       71.11       78.72      9.13 o
   4   1   5      104.25      103.76      5.36 o
   5   1   5       83.10       77.88      5.51 o
   6   1   5        4.84        2.47      1.71 o
   7   1   5        9.34        1.77      3.94 o
   8   1   5       12.98       15.78      7.03 o
  -6   2   5        1.93        1.09      1.54 o
  -5   2   5       72.36       84.95     10.59 o
  -4   2   5        3.90        5.08      2.25 o
  -3   2   5       88.60       96.99      7.66 o
  -2   2   5      103.80      100.67      7.66 o
  -1   2   5      411.83      422.38      8.49 o
   0   2   5       23.24       17.71      1.77 o
   1   2   5      534.46      552.01      8.91 o
   2   2   5        1.35        1.85      0.86 o
   3   2   5      167.15       47.02     78.04 o
   4   2   5       14.00       12.60      2.80 o
   5   2   5       53.26       46.39      5.13 o
   6   2   5      109.36      116.71      8.95 o
   7   2   5       11.64       13.41      6.99 o
   8   2   5       14.10       14.92      6.02 o
  -6   3   5        4.03        3.39      3.52 o
  -5   3   5       27.24       26.26      4.20 o
  -4   3   5       10.81        8.64      2.10 o
  -3   3   5       46.38       48.71      4.84 o
  -2   3   5       32.12       31.00      2.37 o
  -1   3   5      492.78      516.20     15.66 o
   0   3   5        3.66        4.49      1.61 o
   1   3   5      203.32      201.48      6.04 o
   2   3   5      110.58      110.79      5.32 o
   3   3   5      106.81      117.08      8.49 o
   4   3   5       18.86       19.82      3.84 o
   5   3   5       78.54       64.41      6.73 o
   6   3   5       45.52       31.85      4.06 o
   7   3   5       22.40       25.93      5.75 o
   8   3   5        0.75        4.12      3.68 o
  -6   4   5       21.59       26.34      5.66 o
  -5   4   5       12.41        8.31      3.66 o
  -4   4   5       39.15       36.55      8.57 o
  -3   4   5      106.49      111.16      6.10 o
  -2   4   5      110.73      119.79      5.37 o
  -1   4   5      100.86       97.44      5.06 o
   0   4   5        7.95        8.57      1.42 o
   1   4   5       42.39       45.19      3.64 o
   2   4   5       17.48       16.81      2.51 o
   3   4   5        0.88        2.42      1.99 o
   4   4   5        2.73        3.34      1.34 o
   5   4   5       33.79       29.03      5.66 o
   6   4   5       14.35       17.29      6.27 o
   7   4   5        4.66        6.62      5.41 o
   8   4   5        7.06        8.32      5.39 o
  -6   5   5        6.64       -1.86      9.30 o
  -5   5   5       22.17       16.04      2.83 o
  -4   5   5        0.02       -0.19      1.33 o
  -3   5   5        8.13        3.37      2.18 o
  -2   5   5      165.41      171.13      5.89 o
  -1   5   5       38.97       37.60      2.76 o
   0   5   5        7.05        6.47      1.41 o
   1   5   5       34.75       44.92      6.56 o
   2   5   5      269.41      272.38      9.50 o
   3   5   5      606.30      618.08     19.45 o
   4   5   5       55.39       49.31      8.55 o
   5   5   5       10.76       22.75      7.52 o
   6   5   5        2.42        2.32      3.24 o
   7   5   5        1.62        1.86      3.61 o
  -5   6   5       41.45       42.46     13.17 o
  -4   6   5        9.64        9.00      1.91 o
  -3   6   5        6.81        4.13      3.76 o
  -2   6   5       17.53       16.39      2.03 o
  -1   6   5        3.10        5.29      1.46 o
   0   6   5      145.01      142.39      6.59 o
   1   6   5       53.97       53.22      4.38 o
   2   6   5       17.74       17.98      6.47 o
   3   6   5        9.77        3.93      4.03 o
   4   6   5       10.99       14.47      5.79 o
   5   6   5       23.95       34.44      8.78 o
   6   6   5        0.04        1.51      2.36 o
   7   6   5        8.93       11.78      6.12 o
  -5   7   5        2.22        7.67      6.80 o
  -4   7   5       17.47        7.92      7.58 o
  -3   7   5       54.15       64.61     13.49 o
  -2   7   5       55.51       62.74     13.12 o
  -1   7   5       71.73       60.37      6.66 o
   0   7   5        2.54        2.95      2.02 o
   1   7   5      151.66      147.18      7.34 o
   2   7   5        4.98        6.90      2.10 o
   3   7   5       14.26       12.54      2.77 o
   4   7   5        1.49        0.69      1.96 o
   5   7   5       25.67       28.56      7.87 o
   6   7   5        1.13        0.40      2.78 o
  -4   8   5        0.17       11.15      9.64 o
  -3   8   5        2.84        7.09      6.01 o
  -2   8   5        0.26       -1.11      3.24 o
  -1   8   5        0.09       -0.22      5.33 o
   0   8   5        6.17        5.62      1.45 o
   1   8   5      139.92      134.16      7.08 o
   2   8   5       13.20       11.24      2.34 o
   3   8   5       12.57        7.80      2.66 o
   4   8   5       13.47       10.27      3.83 o
   5   8   5        2.28        7.34      4.87 o
   6   8   5        6.47       11.75      5.68 o
  -3   9   5        0.00       10.73      8.95 o
  -2   9   5       16.95       11.58      9.07 o
  -1   9   5        2.22        0.24      4.44 o
   0   9   5        1.90       -5.20      6.16 o
   1   9   5       19.25       24.32      4.00 o
   2   9   5        0.14        2.11      1.99 o
   3   9   5        0.04       -1.63      1.75 o
   4   9   5        1.06       -0.41      2.56 o
   5   9   5       18.71       18.58      6.59 o
  -2  10   5        0.36       -0.68      5.03 o
  -1  10   5        9.77        9.37      6.33 o
   0  10   5        4.61        1.84      5.15 o
   1  10   5        6.64       14.56      7.76 o
   2  10   5       10.67       14.79      5.91 o
   3  10   5        0.08        1.02      5.12 o
   4  10   5        1.09        0.36      2.02 o
  -2  -8   6        0.54       -2.73      2.81 o
  -1  -8   6       42.55       42.27      8.72 o
   1  -8   6       15.70       11.16      3.26 o
   2  -8   6        1.33        0.52      1.92 o
   3  -8   6        4.88        7.16      3.61 o
  -3  -7   6        5.04        3.39      2.75 o
  -2  -7   6        2.32        4.30      3.47 o
  -1  -7   6        3.69        3.54      3.22 o
   0  -7   6        0.18        5.14      4.03 o
   1  -7   6      100.56      108.29     14.79 o
   2  -7   6       19.21       25.10      5.18 o
   3  -7   6        8.54        4.63      2.33 o
   4  -7   6        7.47        4.82      2.41 o
   5  -7   6        3.15        7.56      6.92 o
  -4  -6   6        4.92        7.56      4.35 o
  -3  -6   6        0.02        2.82      2.81 o
  -2  -6   6        0.12       -2.76      2.76 o
  -1  -6   6        0.53        0.62      1.87 o
   0  -6   6       14.53       15.49      4.85 o
   1  -6   6        4.19        1.21      3.04 o
   2  -6   6        3.84        3.90      2.45 o
   3  -6   6       27.78       26.19      4.68 o
   4  -6   6        0.16       -1.16      1.72 o
   5  -6   6       11.71       14.25      4.60 o
   6  -6   6       24.11       18.82      9.04 o
  -5  -5   6        5.41        7.71      5.07 o
  -4  -5   6       26.03       25.49      7.29 o
  -3  -5   6       16.16       17.30      5.03 o
  -2  -5   6       24.55       22.33      6.18 o
  -1  -5   6        4.95        5.85      3.58 o
   0  -5   6       72.48       74.52     10.08 o
   1  -5   6        0.53        1.58      4.20 o
   2  -5   6      339.04      335.58     12.72 o
   3  -5   6        0.74        2.97      1.44 o
   4  -5   6      143.61      143.69      8.42 o
   5  -5   6        2.89        4.87      3.00 o
   6  -5   6        8.55        5.62      4.57 o
  -5  -4   6       35.49       39.16      9.40 o
  -4  -4   6        9.61       10.38      5.39 o
  -3  -4   6        0.44        0.14      3.16 o
  -2  -4   6      253.84      259.00     20.11 o
  -1  -4   6       17.93       18.07      5.36 o
   0  -4   6      277.02      281.46     13.03 o
   1  -4   6        1.00        1.36      1.55 o
   2  -4   6      121.15      105.70      9.89 o
   3  -4   6       16.30       15.37      2.74 o
   4  -4   6       40.35       41.36      4.37 o
   5  -4   6        1.89        5.39      2.98 o
   6  -4   6        3.15        7.55      3.56 o
   7  -4   6        1.14        2.62      2.00 o
  -5  -3   6       26.56       27.69      7.55 o
  -4  -3   6       25.51       28.29      7.16 o
  -3  -3   6        6.42        3.84      2.71 o
  -2  -3   6       34.61       41.71      7.49 o
  -1  -3   6      204.44      206.74     11.60 o
   0  -3   6        0.09        1.36      1.20 o
   1  -3   6        0.15        0.40      1.88 o
   2  -3   6        1.77       -0.39      1.34 o
   3  -3   6        0.26        3.54      1.96 o
   4  -3   6      241.13      237.21     10.59 o
   5  -3   6       15.17       18.00      3.44 o
   6  -3   6        0.10        2.05      3.57 o
   7  -3   6       10.16        7.93      3.38 o
  -6  -2   6        3.68        3.36      2.82 o
  -5  -2   6        0.43       -0.84      2.49 o
  -4  -2   6        6.35        4.45      3.06 o
  -3  -2   6        0.05       -2.20      2.60 o
  -2  -2   6      168.77      172.34     15.08 o
  -1  -2   6       26.46       33.60      4.40 o
   0  -2   6      609.01      622.37     37.44 o
   1  -2   6      142.86      138.83      9.42 o
   2  -2   6        1.10       -0.17      3.03 o
   3  -2   6       37.40       29.99      5.20 o
   4  -2   6        6.64        7.93      1.60 o
   5  -2   6       21.92       21.04      4.90 o
   6  -2   6        9.82        4.47      1.75 o
   7  -2   6       46.94       44.07      8.58 o
   8  -2   6        5.41        3.99      2.03 o
  -6  -1   6       10.53       16.73      6.18 o
  -5  -1   6        9.02       13.25      5.11 o
  -4  -1   6        2.93        0.97      1.55 o
  -3  -1   6       16.61       16.27      4.15 o
  -2  -1   6        7.43        3.97      3.38 o
  -1  -1   6      107.12       94.19      7.15 o
   0  -1   6      476.28      501.13     16.71 o
   1  -1   6      277.74      188.91    131.16 o
   2  -1   6        1.30        0.10      2.91 o
   3  -1   6       63.05       66.67      4.53 o
   4  -1   6       59.07       61.85      4.71 o
   5  -1   6       12.95       10.59      3.63 o
   6  -1   6        7.62        5.22      2.46 o
   7  -1   6        0.89        7.76      5.24 o
   8  -1   6        0.06       -2.43      4.17 o
  -6   0   6        2.64        4.91      3.64 o
  -5   0   6        1.65        1.40      2.21 o
  -4   0   6       31.86       35.87      7.44 o
  -3   0   6       93.80       99.77     11.72 o
  -2   0   6        0.18       -1.24      1.24 o
  -1   0   6       61.33       61.61      5.79 o
   0   0   6      102.48       68.67      9.50 o
   1   0   6      477.90      494.50     24.38 o
   2   0   6      163.62      158.42      5.31 o
   3   0   6      219.24      209.67     11.69 o
   4   0   6      128.41      137.40     10.03 o
   5   0   6       61.50       66.24      5.47 o
   6   0   6        1.79        0.41      3.40 o
   7   0   6       10.01        8.78      2.58 o
   8   0   6        9.06       -2.84      5.70 o
  -6   1   6        2.59        4.68      4.07 o
  -5   1   6       17.89       14.86      5.30 o
  -4   1   6       29.45       30.26      6.63 o
  -3   1   6      169.79      179.49     10.34 o
  -2   1   6       24.73       21.37      2.98 o
  -1   1   6        3.90        0.61      1.72 o
   0   1   6      370.46      356.69     15.53 o
   1   1   6      346.98      373.34      9.74 o
   2   1   6        5.69        1.26      3.69 o
   3   1   6      121.62       93.07     44.05 o
   4   1   6        4.78        7.43      1.18 o
   5   1   6        5.87       10.12      4.86 o
   6   1   6        7.40        4.14      2.15 o
   7   1   6        7.56        5.84      1.65 o
   8   1   6        0.97       11.09      6.73 o
  -6   2   6        5.53        1.59      2.34 o
  -5   2   6       36.97       50.28      8.92 o
  -4   2   6       25.03       31.08      4.73 o
  -3   2   6      141.57      134.05      8.95 o
  -2   2   6        7.19        5.88      2.25 o
  -1   2   6        0.01        2.39      2.95 o
   0   2   6       24.81       30.64      3.13 o
   1   2   6        0.88        0.94      1.49 o
   2   2   6      111.80      108.21      7.91 o
   3   2   6      109.16       84.41     39.08 o
   4   2   6      189.54      169.94     14.04 o
   5   2   6      103.55      105.33      6.75 o
   6   2   6      193.67      192.41     10.87 o
   7   2   6        0.86       -1.80      5.83 o
   8   2   6        1.63        8.66      5.73 o
  -6   3   6        6.75        4.46      3.04 o
  -5   3   6        2.32        0.28      1.24 o
  -4   3   6       72.73       67.62      6.28 o
  -3   3   6      150.72      160.62      7.89 o
  -2   3   6      230.97      240.19      8.56 o
  -1   3   6      360.74      374.30     11.30 o
   0   3   6      244.62      260.45      7.77 o
   1   3   6      303.81      328.83      8.20 o
   2   3   6      196.12      190.27      6.96 o
   3   3   6       59.91       60.53      3.86 o
   4   3   6        2.27       12.09      4.34 o
   5   3   6      296.86      298.70     12.45 o
   6   3   6       19.84       19.78      3.75 o
   7   3   6        3.79       -6.28      6.28 o
   8   3   6        0.01        4.22      4.15 o
  -6   4   6        1.91        1.06      1.30 o
  -5   4   6       11.42       11.63      3.91 o
  -4   4   6      102.73      102.74      6.76 o
  -3   4   6       16.94       16.51      2.62 o
  -2   4   6       30.15       26.37      2.78 o
  -1   4   6        0.00        0.28      0.82 o
   0   4   6       21.88       23.22      2.34 o
   1   4   6        7.98        8.39      1.74 o
   2   4   6       52.34       59.27      4.53 o
   3   4   6       19.63       29.25      5.04 o
   4   4   6       13.03       16.41      5.67 o
   5   4   6       12.44        7.36      2.51 o
   6   4   6       33.78       25.66      6.92 o
   7   4   6        0.54        7.79      5.94 o
   8   4   6        1.52        9.05      5.72 o
  -5   5   6        7.59        9.93      2.69 o
  -4   5   6       47.94       47.17      6.06 o
  -3   5   6        3.46        1.72      1.41 o
  -2   5   6       27.52       34.50      3.34 o
  -1   5   6       13.03       14.28      2.02 o
   0   5   6       88.39       89.70      4.53 o
   1   5   6        3.91        1.52      2.43 o
   2   5   6      143.28      151.91      7.84 o
   3   5   6       14.49       16.83      2.71 o
   4   5   6       26.01       27.24      6.55 o
   5   5   6      112.35      115.36     13.74 o
   6   5   6        0.16        6.93      5.07 o
   7   5   6       14.89       21.06      8.08 o
  -5   6   6        5.81       -1.31      7.77 o
  -4   6   6        1.29        2.33      4.48 o
  -3   6   6       41.02       39.97      5.16 o
  -2   6   6       36.66       33.53      2.84 o
  -1   6   6        8.87       10.62      1.76 o
   0   6   6        8.04        8.70      1.48 o
   1   6   6       81.14       80.88      5.80 o
   2   6   6       26.22       29.48      4.48 o
   3   6   6        5.20        5.62      2.22 o
   4   6   6        4.01        0.49      3.22 o
   5   6   6       26.06       20.48      7.84 o
   6   6   6       16.48       18.19      6.78 o
   7   6   6        6.74        6.29      4.50 o
  -4   7   6        2.81        4.88      6.82 o
  -3   7   6       17.33       11.93      6.96 o
  -2   7   6       12.53        6.65      2.71 o
  -1   7   6      141.90      132.89      5.75 o
   0   7   6      127.47      119.82      5.14 o
   1   7   6       15.70       16.26      2.27 o
   2   7   6      132.20      120.50     14.12 o
   3   7   6        3.24        2.74      4.50 o
   4   7   6       37.12       37.37      5.43 o
   5   7   6        5.16        7.32      5.04 o
   6   7   6        1.08        0.41      2.96 o
  -4   8   6        0.45        3.96      6.91 o
  -3   8   6        4.58       21.29     10.30 o
  -2   8   6       36.28       46.86     12.33 o
  -1   8   6       58.68       64.58     12.75 o
   0   8   6      140.26      120.17      4.84 o
   1   8   6       68.17       66.43      5.30 o
   2   8   6       24.75       29.45      4.05 o
   3   8   6       16.32       19.93      4.54 o
   4   8   6       50.31       54.65      7.06 o
   5   8   6        1.77        0.29      1.97 o
   6   8   6        0.16       -2.27      2.27 o
  -3   9   6        6.69       12.66      9.14 o
  -2   9   6        2.25        6.07      7.56 o
  -1   9   6       10.13       18.55      9.20 o
   0   9   6        9.40        8.91      6.78 o
   1   9   6        0.25        0.52      4.55 o
   2   9   6        4.94        3.28      2.25 o
   3   9   6        0.22       -1.21      1.31 o
   4   9   6       12.52       13.28      3.80 o
   5   9   6        3.29        3.81      3.09 o
  -1  10   6        1.41        7.77      9.10 o
   0  10   6       32.68       39.76     11.47 o
   1  10   6       11.34       12.50      6.09 o
   2  10   6        6.74       10.29      8.66 o
   3  10   6        7.01       13.32      3.86 o
   0  -8   7        5.90        3.96      3.89 o
   1  -8   7        0.84       -2.78      3.24 o
   2  -8   7        0.68       -1.88      2.97 o
  -2  -7   7        1.56        1.28      3.00 o
  -1  -7   7       18.27       20.57      6.41 o
   1  -7   7       35.77       39.16      9.80 o
   2  -7   7       11.64        6.26      2.81 o
   3  -7   7       12.06        6.60      3.47 o
   4  -7   7        7.51        1.56      8.46 o
  -3  -6   7       17.98       14.96      6.28 o
  -2  -6   7       94.63       84.40     13.49 o
  -1  -6   7        0.01        1.89      3.02 o
   0  -6   7        0.41        6.24      4.10 o
   1  -6   7        1.76       -0.91      3.74 o
   2  -6   7        1.46        0.97      2.80 o
   3  -6   7       13.08       14.13      3.96 o
   4  -6   7       16.66       20.12      4.98 o
   5  -6   7       63.92       66.33      8.26 o
  -4  -5   7       32.87       35.77      9.43 o
  -3  -5   7       42.54       40.84      9.32 o
  -2  -5   7      104.98      102.93     13.65 o
  -1  -5   7       17.04       22.07      6.21 o
   0  -5   7       54.19       63.25      9.85 o
   1  -5   7       19.65       25.60      6.75 o
   2  -5   7       28.95       32.88      4.72 o
   3  -5   7        0.66       -1.96      2.90 o
   4  -5   7       11.02       13.91      5.88 o
   5  -5   7       38.58       44.52      6.97 o
   6  -5   7        0.03        0.96      2.22 o
  -4  -4   7        1.32        0.88      2.77 o
  -3  -4   7        2.24        3.58      3.70 o
  -2  -4   7       69.18       58.46     11.07 o
  -1  -4   7       24.92       25.82      6.55 o
   0  -4   7      165.47      153.70     14.52 o
   1  -4   7       31.63       35.51      7.70 o
   2  -4   7      189.69      199.03     19.45 o
   3  -4   7      116.85      110.08      9.09 o
   4  -4   7        4.49       12.09      3.93 o
   5  -4   7       13.38       18.50      6.39 o
   6  -4   7       14.89       10.53      3.97 o
   7  -4   7        5.86        6.04      4.18 o
  -5  -3   7        2.90       10.32      5.99 o
  -4  -3   7       34.11       39.00      9.11 o
  -3  -3   7       23.50       25.05      6.30 o
  -2  -3   7       33.16       33.96      7.26 o
  -1  -3   7        2.38        3.10      2.45 o
   0  -3   7      210.17      185.87     15.78 o
   1  -3   7       13.97       22.80      6.57 o
   2  -3   7      135.64      117.64      9.20 o
   3  -3   7        9.38       14.98      3.72 o
   4  -3   7       13.31       11.95      3.31 o
   5  -3   7        1.99        1.98      2.17 o
   6  -3   7        2.10        4.96      2.92 o
   7  -3   7        0.69        5.41      2.74 o
  -5  -2   7        5.23        7.96      3.90 o
  -4  -2   7        5.73        4.24      2.80 o
  -3  -2   7        0.14       -2.03      2.03 o
  -2  -2   7        0.10        0.86      1.99 o
  -1  -2   7       27.35       21.82      5.67 o
   0  -2   7      186.47      200.02     12.03 o
   1  -2   7      147.38      133.87     10.11 o
   2  -2   7       13.26       12.53      2.91 o
   3  -2   7       13.16       15.35      2.90 o
   4  -2   7        0.00        0.10      3.17 o
   5  -2   7        6.61        7.74      2.79 o
   6  -2   7       75.57       65.09      7.43 o
   7  -2   7        5.07        6.83      3.98 o
  -5  -1   7        2.21        6.02      3.59 o
  -4  -1   7        0.05       -0.81      1.63 o
  -3  -1   7       10.36       17.05      5.15 o
  -2  -1   7       67.01       69.76      9.75 o
  -1  -1   7       44.75       37.50      8.91 o
   0  -1   7      228.19      239.00     13.58 o
   1  -1   7       95.19       83.44     13.63 o
   2  -1   7       26.46       26.88      4.19 o
   3  -1   7       89.40       82.67      7.36 o
   4  -1   7        9.74       11.68      4.53 o
   5  -1   7       20.31       22.51      6.52 o
   6  -1   7       14.70       20.85      8.16 o
   7  -1   7        4.91        6.20      4.13 o
   8  -1   7        0.10       -4.95      5.01 o
  -6   0   7        0.18       -2.67      3.88 o
  -5   0   7        1.89       -1.52      3.09 o
  -4   0   7        0.53        2.77      2.78 o
  -3   0   7       63.09       57.64      9.12 o
  -2   0   7       14.79       13.18      4.74 o
  -1   0   7        0.36        0.57      1.82 o
   0   0   7      254.63      292.32     13.03 o
   1   0   7       97.41       81.95      7.25 o
   2   0   7      400.35      450.94     18.29 o
   3   0   7      126.66      131.18     10.21 o
   4   0   7       81.70       78.82      7.77 o
   5   0   7       44.17       38.79      8.52 o
   6   0   7        9.53        9.13      5.43 o
   7   0   7        1.94        2.32      3.68 o
   8   0   7        3.75       -1.19      4.56 o
  -6   1   7        1.67        3.61      3.48 o
  -5   1   7       72.46       84.43     12.65 o
  -4   1   7       21.48       17.69      4.54 o
  -3   1   7       13.98       13.01      4.11 o
  -2   1   7       34.79       39.15      4.21 o
  -1   1   7        2.19        2.28      1.38 o
   0   1   7       35.98       40.40      3.98 o
   1   1   7        3.09        2.10      1.85 o
   2   1   7      216.59      247.84     13.41 o
   3   1   7      476.17      489.52     19.04 o
   4   1   7       63.87       64.82     10.43 o
   5   1   7        3.46        3.89      3.28 o
   6   1   7       24.70       27.42      3.95 o
   7   1   7        1.64        4.87      4.92 o
   8   1   7        1.98       -1.87      4.62 o
  -6   2   7        0.02        3.56      2.91 o
  -5   2   7       99.78      110.45     13.47 o
  -4   2   7        0.03       -2.51      2.51 o
  -3   2   7       42.58       48.42      5.53 o
  -2   2   7        0.17        0.06      1.67 o
  -1   2   7      375.16      365.87     12.26 o
   0   2   7        3.56        1.15      1.24 o
   1   2   7        0.47        0.34      0.94 o
   2   2   7       29.08       42.20      5.86 o
   3   2   7        3.46        1.39      1.83 o
   4   2   7        0.10        4.05      3.77 o
   5   2   7       43.38       46.55      6.28 o
   6   2   7       25.50       29.74      3.89 o
   7   2   7       10.45        0.78      4.51 o
   8   2   7        0.02       -3.78      3.79 o
  -5   3   7       53.05       66.23      9.98 o
  -4   3   7        1.40        2.51      2.66 o
  -3   3   7       63.58       62.42      5.00 o
  -2   3   7        4.15        6.96      1.94 o
  -1   3   7      126.46      121.11      9.06 o
   0   3   7        1.38        0.51      1.54 o
   1   3   7       52.19       55.05      3.50 o
   2   3   7       29.56       27.40      2.66 o
   3   3   7      179.33      192.83     11.95 o
   4   3   7        8.03        5.58      1.11 o
   5   3   7      169.29      176.02      8.18 o
   6   3   7        0.09        3.59      2.09 o
   7   3   7       13.74        7.68      3.99 o
   8   3   7        1.35       11.51      7.31 o
  -5   4   7       10.60        8.68      3.47 o
  -4   4   7        6.02        7.16      2.08 o
  -3   4   7       19.68       19.33      2.96 o
  -2   4   7        5.98        1.94      5.16 o
  -1   4   7      135.76      131.76      7.95 o
   0   4   7      140.05      145.94      9.49 o
   1   4   7      516.07      539.16     11.80 o
   2   4   7        9.05        8.63      1.58 o
   3   4   7       45.85       47.52      4.01 o
   4   4   7        0.14        1.79      8.72 o
   5   4   7        0.06        2.21      2.91 o
   6   4   7        5.96        0.58      4.47 o
   7   4   7       12.55        8.44      2.52 o
  -4   5   7       28.38       27.48      5.02 o
  -3   5   7        4.33       -3.31      3.31 o
  -2   5   7       39.12       38.83      5.47 o
  -1   5   7        0.47        0.98      1.33 o
   0   5   7       36.37       34.59      3.98 o
   1   5   7       64.25       69.56      6.79 o
   2   5   7       43.24       45.40      4.30 o
   3   5   7        6.15       11.10      3.38 o
   4   5   7        4.68        6.07      1.68 o
   5   5   7        4.11       -0.40      2.34 o
   6   5   7       14.54        8.59      3.77 o
   7   5   7        3.22       13.34      7.50 o
  -5   6   7        0.14       -3.02      6.53 o
  -4   6   7        0.05        0.81      5.74 o
  -3   6   7       59.39       73.47      6.97 o
  -2   6   7        0.04       -0.58      1.34 o
  -1   6   7        1.76        2.22      1.26 o
   0   6   7       48.68       47.38      3.26 o
   1   6   7      174.35      170.92      8.70 o
   2   6   7       12.78       12.26      4.24 o
   3   6   7        7.04        7.91      3.93 o
   4   6   7        1.93        0.96      1.87 o
   5   6   7        5.28       -1.22      4.34 o
   6   6   7        5.20       17.32      7.37 o
   7   6   7       29.99       41.42     11.32 o
  -4   7   7        1.32        3.21      4.05 o
  -3   7   7        0.28        4.03      3.87 o
  -2   7   7        0.00        1.28      3.62 o
  -1   7   7       35.37       28.85      2.96 o
   0   7   7        5.76        6.88      1.51 o
   1   7   7        7.23       10.16      2.49 o
   2   7   7      101.73       97.21      6.92 o
   3   7   7        0.03        2.34      3.62 o
   4   7   7        5.10        5.65      2.94 o
   5   7   7       10.47        7.24      2.98 o
   6   7   7        0.24        7.35      5.05 o
  -3   8   7        0.08        7.00      6.54 o
  -2   8   7       33.58       55.61     13.74 o
  -1   8   7        0.44        0.79      1.84 o
   0   8   7        1.37       -0.52      2.04 o
   1   8   7       10.37        2.47      1.60 o
   2   8   7       39.14       35.20      4.99 o
   3   8   7        0.18        3.17      3.01 o
   4   8   7       34.53       36.58      6.12 o
   5   8   7       14.44       15.29      3.83 o
   6   8   7       11.43       12.92      6.07 o
  -2   9   7        0.61       14.00      8.98 o
  -1   9   7        0.15        2.53      5.19 o
   0   9   7        1.89        4.81      4.43 o
   1   9   7       15.61       13.87      3.43 o
   2   9   7       32.07       29.21      4.81 o
   3   9   7        5.66        6.80      3.25 o
   4   9   7        4.56        4.73      2.95 o
   0  10   7       28.08       32.16     10.80 o
   1  10   7        0.67        7.47      5.69 o
   2  10   7        0.26       -5.99      6.26 o
   3  10   7        0.00        4.02      2.57 o
  -1  -7   8        2.85        6.02      4.48 o
   0  -7   8        6.03        0.07      5.17 o
   1  -7   8        0.00        1.79      3.78 o
   2  -7   8        1.19       -0.39      5.30 o
   3  -7   8        1.14        3.75      3.02 o
  -2  -6   8        0.90        1.12      2.65 o
  -1  -6   8        2.78        2.47      3.13 o
   0  -6   8       73.13       65.10     12.79 o
   1  -6   8       41.39       39.04     10.11 o
   2  -6   8        6.04        1.64      1.97 o
   3  -6   8       28.19       29.09      5.47 o
   4  -6   8       14.24        7.96      6.78 o
   5  -6   8        1.85        4.21      3.83 o
  -3  -5   8       63.06       79.30     13.50 o
  -2  -5   8       12.46       18.14      7.04 o
  -1  -5   8        7.25        8.92      4.67 o
   0  -5   8       11.03        9.71      4.00 o
   1  -5   8       30.65       29.71      8.14 o
   2  -5   8        0.28       -3.34      3.34 o
   3  -5   8        0.12       -0.45      2.73 o
   4  -5   8       73.27       76.25      9.08 o
   5  -5   8       11.18       11.76      3.79 o
   6  -5   8        0.58        1.38      4.25 o
  -4  -4   8        0.09       -1.87      3.90 o
  -3  -4   8        2.30        2.49      1.93 o
  -2  -4   8        3.39        4.08      3.38 o
  -1  -4   8        4.05        6.70      4.24 o
   0  -4   8      211.91      219.22     22.34 o
   1  -4   8       12.78        8.32      4.85 o
   2  -4   8       22.15       12.84      4.54 o
   3  -4   8       24.31       24.27      4.52 o
   4  -4   8       28.59       28.86      5.50 o
   5  -4   8        0.15        2.50      2.77 o
   6  -4   8       10.54       14.93      4.70 o
  -4  -3   8        5.83        5.51      3.76 o
  -3  -3   8        0.33       -0.38      1.90 o
  -2  -3   8        2.62        1.84      2.50 o
  -1  -3   8        1.53        5.18      3.43 o
   0  -3   8        1.19       -2.27      5.71 o
   1  -3   8       50.64       55.10     10.57 o
   2  -3   8      545.51      525.57     32.09 o
   3  -3   8       54.70       53.32      6.26 o
   4  -3   8      216.15      222.02     12.91 o
   5  -3   8       20.33       20.89      4.27 o
   6  -3   8       16.63       19.10      4.48 o
   7  -3   8        9.02        9.39      5.19 o
  -5  -2   8       30.38       34.34      9.42 o
  -4  -2   8        0.93        2.88      3.04 o
  -3  -2   8        9.51        6.40      3.75 o
  -2  -2   8      176.54      181.98     17.16 o
  -1  -2   8       97.60       70.62     11.90 o
   0  -2   8       46.61       52.39      9.19 o
   1  -2   8        0.16        1.03      3.42 o
   2  -2   8        0.79        2.49      2.92 o
   3  -2   8      211.19      231.52     11.34 o
   4  -2   8      106.68      111.11      7.88 o
   5  -2   8        5.34        3.27      1.67 o
   6  -2   8        0.17        1.01      2.79 o
   7  -2   8        7.86       19.67      8.09 o
  -5  -1   8        4.42        4.53      3.98 o
  -4  -1   8        0.30        0.61      1.88 o
  -3  -1   8       12.08       18.26      5.52 o
  -2  -1   8        0.03        4.52      3.62 o
  -1  -1   8       13.37       22.21      6.08 o
   0  -1   8      127.10      128.52     15.40 o
   1  -1   8      103.07      104.29     13.24 o
   2  -1   8       55.00       45.77      9.06 o
   3  -1   8       80.42       83.00      5.83 o
   4  -1   8        6.24        4.20      1.37 o
   5  -1   8       14.15       21.99      6.49 o
   6  -1   8        0.22       -2.17      3.09 o
   7  -1   8        0.06        1.72      3.86 o
  -5   0   8        1.51        6.68      4.09 o
  -4   0   8        0.14       -1.08      2.65 o
  -3   0   8       84.52       87.89     11.72 o
  -2   0   8        2.79        5.65      3.23 o
  -1   0   8        8.12        3.92      2.52 o
   0   0   8       13.55       12.72      2.80 o
   1   0   8        0.92       -1.85      2.78 o
   2   0   8        0.88       -0.79      2.42 o
   3   0   8       16.36       21.43      7.24 o
   4   0   8       93.30       90.04     12.02 o
   5   0   8        4.86        8.75      4.76 o
   6   0   8       19.95       15.35      6.24 o
   7   0   8       12.28       18.91      7.13 o
   8   0   8        6.08       -0.06      3.60 o
  -5   1   8       18.75       21.27      7.16 o
  -4   1   8        4.12        4.56      2.47 o
  -3   1   8       29.27       24.70      6.21 o
  -2   1   8        0.73        3.42      2.55 o
  -1   1   8       26.90       28.90      3.66 o
   0   1   8       60.53       64.71      5.23 o
   1   1   8        6.02        3.92      1.84 o
   2   1   8       45.52       42.83      4.66 o
   3   1   8      140.38      136.64     15.25 o
   4   1   8       42.69       45.33      9.01 o
   5   1   8       14.01       17.24      6.06 o
   6   1   8       97.86      114.50     16.06 o
   7   1   8        2.72        4.97      3.78 o
   8   1   8        0.06       -2.98      5.51 o
  -5   2   8       27.80       16.87      5.82 o
  -4   2   8        2.61        1.73      2.63 o
  -3   2   8      264.35      250.76     18.90 o
  -2   2   8        4.05        4.11      2.36 o
  -1   2   8      462.14      468.94     14.79 o
   0   2   8        0.63       -1.74      2.24 o
   1   2   8      143.38      126.37      6.73 o
   2   2   8        0.01        3.56      4.84 o
   3   2   8       95.57       84.22     12.70 o
   4   2   8       59.65       74.14     11.38 o
   5   2   8       87.53       88.78     13.04 o
   6   2   8      119.70      157.26     18.02 o
   7   2   8        6.57        6.58      4.70 o
   8   2   8        1.52        0.24      3.26 o
  -5   3   8       14.23       16.34      5.06 o
  -4   3   8       51.42       49.76      8.54 o
  -3   3   8      252.23      266.26     14.21 o
  -2   3   8       74.07       73.77      7.25 o
  -1   3   8      228.31      216.30      9.99 o
   0   3   8       16.75       15.64      2.50 o
   1   3   8       53.97       59.08      4.27 o
   2   3   8       32.88       37.70      5.41 o
   3   3   8        7.11        6.42      4.49 o
   4   3   8        1.52        2.15      3.18 o
   5   3   8      131.71      153.56     17.70 o
   6   3   8       11.38       17.19      6.86 o
   7   3   8        5.06        9.34      5.21 o
  -5   4   8       18.96       18.75      3.89 o
  -4   4   8       16.27       15.73      3.67 o
  -3   4   8        1.22        2.06      2.37 o
  -2   4   8       68.89       69.82      5.61 o
  -1   4   8      215.19      201.02     16.54 o
   0   4   8       14.98       16.59      3.32 o
   1   4   8       50.60       51.11      6.17 o
   2   4   8       30.46       35.15      3.81 o
   3   4   8       70.59       73.82      5.24 o
   4   4   8       88.28       90.95      9.65 o
   5   4   8       73.67       66.89      8.14 o
   6   4   8        5.23        2.47      2.78 o
   7   4   8        5.40       14.63      6.89 o
  -4   5   8        1.54        3.83      3.77 o
  -3   5   8        0.44       -0.80      1.27 o
  -2   5   8        6.15        1.90      2.51 o
  -1   5   8        1.47        1.70      1.39 o
   0   5   8       14.34       15.28      2.29 o
   1   5   8      316.62      274.38     25.23 o
   2   5   8        6.08        5.61      2.86 o
   3   5   8       34.20       44.38      4.93 o
   4   5   8        3.38        8.35      3.71 o
   5   5   8        5.57        4.58      1.85 o
   6   5   8        0.34       -2.46      2.96 o
   7   5   8       12.26        1.83      4.57 o
  -4   6   8        0.63       -5.78      9.95 o
  -3   6   8        3.31        5.75      5.11 o
  -2   6   8        3.95        5.26      6.36 o
  -1   6   8       52.98       57.85      6.48 o
   0   6   8       20.48       21.26      2.64 o
   1   6   8       37.67       39.17      4.48 o
   2   6   8       18.52       20.86      6.00 o
   3   6   8        0.01        5.31      4.59 o
   4   6   8        1.16        2.48      2.23 o
   5   6   8        1.05       -4.48      4.94 o
   6   6   8        2.09       -3.99      4.89 o
   7   6   8       10.43       27.81     10.21 o
  -3   7   8        0.31       -1.31      3.61 o
  -2   7   8        1.24        0.79      2.04 o
  -1   7   8       32.63       30.52      4.75 o
   0   7   8       15.88       16.00      3.92 o
   1   7   8      149.47      168.27      9.37 o
   2   7   8        0.19        2.28      2.79 o
   3   7   8       10.58       12.39      3.37 o
   4   7   8        1.30        0.94      4.34 o
   5   7   8        5.63        5.71      3.82 o
   6   7   8        0.85        9.30      6.73 o
  -3   8   8        5.32        7.10      5.86 o
  -2   8   8       31.59       29.66     10.08 o
  -1   8   8        0.17        3.32      2.21 o
   0   8   8        6.56        8.21      2.77 o
   1   8   8       65.71       51.53      6.38 o
   2   8   8        1.03        1.63      1.86 o
   3   8   8       39.46       38.34      5.40 o
   4   8   8        0.49       -1.02      3.53 o
   5   8   8        0.93        2.84      2.62 o
  -1   9   8        7.11        6.06      7.98 o
   0   9   8        0.01       -0.15      4.40 o
   1   9   8       10.24       10.51      2.46 o
   2   9   8        0.13        1.17      2.70 o
   3   9   8       28.65       24.66      7.44 o
   4   9   8       20.44       22.17      5.38 o
   1  10   8        1.01       -4.36      4.36 o
   2  10   8        0.00       -4.28      7.71 o
  -1  -6   9        7.33        9.92      5.29 o
   0  -6   9        0.03        6.38      4.45 o
   1  -6   9        8.08       13.18      7.17 o
   2  -6   9       26.31       17.18      3.91 o
   3  -6   9        1.68        0.93      3.10 o
  -2  -5   9        0.30       -2.48      2.48 o
  -1  -5   9       26.59       32.25      8.14 o
   0  -5   9       61.84       69.68     12.38 o
   1  -5   9        0.73        6.79      5.94 o
   2  -5   9       98.68       96.41      9.87 o
   3  -5   9       22.01       27.21      5.44 o
   4  -5   9       50.34       54.98      7.88 o
   5  -5   9        0.00       -0.35      4.49 o
  -3  -4   9        0.12        0.78      2.62 o
  -2  -4   9        1.62        1.64      3.37 o
  -1  -4   9       14.16       16.45      5.88 o
   0  -4   9        0.90       -1.36      4.59 o
   1  -4   9        0.71        4.30      4.05 o
   2  -4   9       64.06       52.61     10.28 o
   3  -4   9        0.09        3.21      2.82 o
   4  -4   9        2.17        6.21      3.81 o
   5  -4   9        0.96        3.12      3.68 o
   6  -4   9        0.92        6.00      4.72 o
  -3  -3   9        3.77        5.42      4.21 o
  -2  -3   9       10.56       13.98      5.30 o
  -1  -3   9        0.63        1.21      3.21 o
   0  -3   9       57.49       54.34     10.78 o
   1  -3   9        2.38        6.35      5.62 o
   2  -3   9        6.74        4.89      3.13 o
   3  -3   9        9.21        8.17      3.26 o
   4  -3   9       33.18       31.63      5.43 o
   5  -3   9        0.91        3.48      3.71 o
   6  -3   9       11.61       11.89      5.33 o
  -4  -2   9        4.92        7.91      4.95 o
  -3  -2   9       42.10       35.68      9.49 o
  -2  -2   9       16.82       14.27      5.58 o
  -1  -2   9       39.29       46.66      8.80 o
   0  -2   9       21.79       23.52      7.11 o
   1  -2   9      127.22      136.86     16.69 o
   2  -2   9       64.07       61.85     11.70 o
   3  -2   9       23.74       25.77      4.22 o
   4  -2   9       96.95       94.94      7.35 o
   5  -2   9        4.43        2.72      2.40 o
   6  -2   9      135.43      159.93     18.21 o
   7  -2   9        0.20        4.56      4.56 o
  -4  -1   9        4.58        6.77      4.33 o
  -3  -1   9       58.03       49.98     10.43 o
  -2  -1   9        0.86        2.46      3.28 o
  -1  -1   9      175.47      164.82      9.86 o
   0  -1   9        3.01        2.12      3.33 o
   1  -1   9       37.24       48.10     10.27 o
   2  -1   9      107.05      103.78     14.34 o
   3  -1   9       44.27       48.18      4.39 o
   4  -1   9       13.73       14.71      6.00 o
   5  -1   9       83.12       94.81     13.79 o
   6  -1   9       17.89       26.72      8.13 o
   7  -1   9        7.55       14.62      8.00 o
  -4   0   9       20.85       21.76      7.27 o
  -3   0   9       26.05       24.04      6.54 o
  -2   0   9       10.29       13.87      4.96 o
  -1   0   9       21.41       14.90      3.57 o
   0   0   9       40.12       34.61      5.13 o
   1   0   9        2.80       -1.95      3.01 o
   2   0   9       35.97       29.71      3.36 o
   3   0   9        0.10        5.02      4.78 o
   4   0   9        1.31        2.90      3.04 o
   5   0   9        0.36        5.13      4.68 o
   6   0   9        3.63        3.90      3.46 o
   7   0   9       18.46       36.75     10.34 o
  -4   1   9        0.49        0.14      2.27 o
  -3   1   9        8.90       10.17      4.76 o
  -2   1   9       48.36       46.47     12.25 o
  -1   1   9        6.25        6.45      3.62 o
   0   1   9        0.21        0.93      2.43 o
   1   1   9       11.48       12.80      6.24 o
   2   1   9        1.32        0.83      2.63 o
   3   1   9        3.74       10.06      6.68 o
   4   1   9        0.23        1.52      3.22 o
   5   1   9       26.77       30.58      7.79 o
   6   1   9        0.01        3.74      5.96 o
   7   1   9        0.08       16.84      7.93 o
  -4   2   9       28.46       24.27      6.90 o
  -3   2   9       21.32       20.75      4.11 o
  -2   2   9       33.79       36.84      8.09 o
  -1   2   9        7.69        8.85      3.45 o
   0   2   9       30.04       30.08      5.77 o
   1   2   9       16.89       18.62      3.29 o
   2   2   9       55.83       57.54      3.60 o
   3   2   9       19.96       15.78      4.93 o
   4   2   9       45.67       43.52      9.83 o
   5   2   9       47.89       63.61     11.72 o
   6   2   9       11.16       17.64      7.60 o
   7   2   9        6.81        9.79      6.08 o
  -4   3   9       35.58       32.56      5.54 o
  -3   3   9        0.00       -1.51      4.73 o
  -2   3   9       85.03       73.49     12.22 o
  -1   3   9      255.75      233.27     33.57 o
   0   3   9        3.66        1.76      2.21 o
   1   3   9      141.78      145.96      9.23 o
   2   3   9       35.79       44.88      8.83 o
   3   3   9       81.71       86.51     12.36 o
   4   3   9        0.41       -1.79      3.10 o
   5   3   9       61.82       81.05     13.02 o
   6   3   9        0.08        3.58      5.46 o
   7   3   9        6.10        8.96      5.70 o
  -4   4   9        3.86        6.51      4.35 o
  -3   4   9        2.45        1.75      2.90 o
  -2   4   9        2.91       -1.21      5.45 o
  -1   4   9       54.81       52.22      5.14 o
   0   4   9       27.25       27.04      2.98 o
   1   4   9      436.49      437.51     11.23 o
   2   4   9       15.87       13.78      2.16 o
   3   4   9       47.75       44.63      8.99 o
   4   4   9       26.64       21.41      6.77 o
   5   4   9        1.55       20.39      8.16 o
   6   4   9        0.00        7.07      4.58 o
   7   4   9        0.13        4.80      3.09 o
  -4   5   9        0.13       -0.60      1.67 o
  -3   5   9        7.84       10.53      4.54 o
  -2   5   9        0.38        0.43      1.92 o
  -1   5   9       17.84       16.96      2.63 o
   0   5   9       56.53       49.32      4.25 o
   1   5   9        0.96        2.00      1.40 o
   2   5   9       54.78       60.70      7.52 o
   3   5   9      233.61      256.45     15.28 o
   4   5   9      117.30      125.64      7.00 o
   5   5   9       87.23      102.63     15.10 o
   6   5   9       11.18       14.64      6.66 o
   7   5   9        0.11       -5.28      5.28 o
  -3   6   9        0.02       -1.08      5.86 o
  -2   6   9        0.08        2.30      4.47 o
  -1   6   9       34.73       34.73      3.97 o
   0   6   9       68.78       76.00      6.02 o
   1   6   9       38.85       42.66      4.47 o
   2   6   9       69.60       67.53     11.10 o
   3   6   9        7.80        8.08      2.69 o
   4   6   9       35.22       37.66      5.20 o
   5   6   9       28.48       24.09      7.40 o
   6   6   9       15.76       16.74      6.78 o
  -3   7   9        0.06       -3.20      6.27 o
  -2   7   9        0.70        5.04      3.35 o
  -1   7   9        5.71       11.12      3.44 o
   0   7   9       17.87       16.16      3.95 o
   1   7   9        3.64        5.21      1.79 o
   2   7   9        1.94        1.22      2.59 o
   3   7   9       13.41       16.57      4.04 o
   4   7   9       63.74       62.54     11.19 o
   5   7   9        0.53       -0.27      2.91 o
   6   7   9        1.19       -4.61      4.61 o
  -2   8   9        5.34        2.85      3.58 o
  -1   8   9        1.05        6.85      7.36 o
   0   8   9        2.86       10.24      3.71 o
   1   8   9        2.13        5.11      4.49 o
   2   8   9        8.72       11.02      3.44 o
   3   8   9       10.48       10.91      3.62 o
   4   8   9        1.58       -0.51      2.46 o
   5   8   9        2.68       -2.31      4.49 o
   0   9   9        4.96       19.14      8.92 o
   1   9   9        0.06       -0.29      3.37 o
   2   9   9        0.01       -1.01      4.05 o
   3   9   9        0.00       -1.36      4.78 o
  -1  -5  10        2.64       -2.39      4.14 o
   0  -5  10        0.27       -1.60      2.65 o
   1  -5  10        6.87        2.95      4.38 o
   2  -5  10        3.37        3.44      2.73 o
   3  -5  10        0.06        1.01      2.64 o
   4  -5  10        0.57        7.49      5.33 o
  -2  -4  10       15.80       10.69      5.43 o
  -1  -4  10       11.16        9.51      4.44 o
   0  -4  10        4.97        9.27      4.71 o
   1  -4  10       79.04       79.46     14.25 o
   2  -4  10       22.74       18.92      8.01 o
   3  -4  10       36.75       36.84      6.28 o
   4  -4  10       30.36       28.67      9.79 o
   5  -4  10        0.00       -3.97      3.97 o
  -2  -3  10        3.03        5.17      4.69 o
  -1  -3  10        5.02        6.70      3.90 o
   0  -3  10       47.28       42.68     10.98 o
   1  -3  10        1.83       -2.30      3.76 o
   2  -3  10        8.04       -0.17      4.85 o
   3  -3  10       17.53       20.49      4.09 o
   4  -3  10       76.47       75.55     14.54 o
   5  -3  10        1.59       -1.75      4.93 o
   6  -3  10        8.11        1.90      4.96 o
  -3  -2  10        0.07       -1.49      3.64 o
  -2  -2  10        5.85       10.85      5.38 o
  -1  -2  10        0.52       -2.80      4.89 o
   0  -2  10       32.77       28.03      8.41 o
   1  -2  10       67.81       79.97     13.92 o
   2  -2  10       14.45        8.18      4.70 o
   3  -2  10        6.84       10.28      3.11 o
   4  -2  10       12.46       17.32      7.21 o
   5  -2  10        3.96       -1.93      4.48 o
   6  -2  10       18.66       23.03      8.70 o
  -3  -1  10       12.14       10.85      4.82 o
  -2  -1  10       16.41       13.21      8.04 o
  -1  -1  10       20.76       15.35      6.06 o
   0  -1  10       12.70        3.72      4.98 o
   1  -1  10       50.85       28.78      7.08 o
   2  -1  10       73.66       70.74     13.00 o
   3  -1  10        0.19        1.16      1.45 o
   4  -1  10        4.67        2.48      4.38 o
   5  -1  10       52.13       51.42     10.24 o
   6  -1  10       19.22       21.05      7.87 o
  -4   0  10        0.11        1.61      3.02 o
  -3   0  10        0.00       -0.61      2.27 o
  -2   0  10        4.28        4.34      8.61 o
  -1   0  10        0.06       -2.42      4.06 o
   0   0  10        0.27        1.20      2.25 o
   1   0  10      257.39      241.15     13.03 o
   2   0  10       18.76       23.59      3.82 o
   3   0  10        1.41        6.59      6.23 o
   4   0  10        9.53        0.70      3.19 o
   5   0  10        1.05       -1.91      4.68 o
   6   0  10       15.41       13.10      7.36 o
   7   0  10        0.27        2.36      5.06 o
  -4   1  10        5.48        8.71      4.59 o
  -3   1  10        3.87        3.23      2.53 o
  -2   1  10        5.09       -1.86      3.36 o
  -1   1  10       21.18       24.44      8.50 o
   0   1  10        8.77        3.65      3.23 o
   1   1  10       60.78       67.67      9.85 o
   2   1  10        7.45        8.25      2.86 o
   3   1  10       68.78       74.44     13.23 o
   4   1  10        5.27        5.79      4.01 o
   5   1  10       12.33        4.69      3.42 o
   6   1  10       12.58       13.49      7.30 o
   7   1  10        0.01        7.72      6.98 o
  -4   2  10        2.13        4.20      2.37 o
  -3   2  10       28.88       31.70      8.62 o
  -2   2  10        0.30       -4.71      4.85 o
  -1   2  10       72.10       78.38      8.96 o
   0   2  10        1.11        1.63      2.46 o
   1   2  10       12.80        7.86      1.99 o
   2   2  10        7.42        4.93      3.04 o
   3   2  10        0.54       -1.42      4.34 o
   4   2  10        0.14        1.88      2.57 o
   5   2  10       75.84       93.97     14.59 o
   6   2  10        7.59       12.13      7.44 o
   7   2  10       14.78       22.09      8.88 o
  -4   3  10       29.67       35.03      9.08 o
  -3   3  10        5.60        7.98      4.12 o
  -2   3  10        3.35        8.20      4.56 o
  -1   3  10       81.74       78.63     12.13 o
   0   3  10       55.06       45.84      6.32 o
   1   3  10      108.89      113.58      8.63 o
   2   3  10       27.08       32.86      8.99 o
   3   3  10      201.99      198.88     19.73 o
   4   3  10       35.07       37.24      9.29 o
   5   3  10        7.36       14.41      5.88 o
   6   3  10        0.90       17.93      8.56 o
   7   3  10        0.02        4.29      4.67 o
  -3   4  10        9.63       13.63      6.03 o
  -2   4  10        0.75       -0.11      2.81 o
  -1   4  10       15.43       18.02      6.26 o
   0   4  10        4.77        9.76      3.65 o
   1   4  10      153.12      142.11     10.02 o
   2   4  10        3.33        4.25      3.27 o
   3   4  10       85.51       93.76     13.39 o
   4   4  10       15.63       21.34      7.41 o
   5   4  10        0.73       14.17      7.25 o
   6   4  10        1.41        1.86      2.20 o
   7   4  10        5.52        5.76      4.68 o
  -3   5  10        0.03       -1.40      3.33 o
  -2   5  10        4.96        5.06      3.66 o
  -1   5  10        1.09        7.19      3.85 o
   0   5  10        0.02        0.94      2.11 o
   1   5  10       23.68       21.86      4.78 o
   2   5  10        4.71        4.33      1.67 o
   3   5  10       97.38       79.39     12.66 o
   4   5  10        8.64        5.06      4.68 o
   5   5  10       12.17       19.66      8.16 o
   6   5  10        0.02        2.72      4.05 o
  -2   6  10        5.15        6.70      4.54 o
  -1   6  10        0.31       -2.29      3.39 o
   0   6  10       34.75       31.71      5.24 o
   1   6  10        1.92       -2.44      2.61 o
   2   6  10       18.60       21.25      6.39 o
   3   6  10        5.55       10.19      3.41 o
   4   6  10        3.68       10.07      5.32 o
   5   6  10       52.74       57.29     11.39 o
   6   6  10        4.31        0.65      2.99 o
  -2   7  10       46.70       64.41     13.20 o
  -1   7  10        2.39        4.07      2.48 o
   0   7  10       10.71        9.79      2.58 o
   1   7  10        1.20        1.14      2.13 o
   2   7  10       15.02       19.58      4.92 o
   3   7  10        5.36        5.26      6.09 o
   4   7  10        4.61       10.84      5.93 o
   5   7  10        3.76        3.60      3.22 o
  -1   8  10        1.33        6.95      7.56 o
   0   8  10       22.53       30.20      5.55 o
   1   8  10        1.18        5.64      4.44 o
   2   8  10       10.22       15.18      4.88 o
   3   8  10        7.12        9.28      3.42 o
   4   8  10        0.10        2.31      2.56 o
   0  -4  11        0.11       -1.65      2.79 o
   1  -4  11        0.42        5.75      5.07 o
   2  -4  11       16.91       18.71      7.00 o
   3  -4  11        0.70       -0.92      4.06 o
  -1  -3  11        1.29       -6.37      6.37 o
   0  -3  11       15.20       14.22      7.70 o
   1  -3  11       28.65       29.13      9.92 o
   2  -3  11       20.70        7.88      3.18 o
   3  -3  11       83.66       85.81     15.60 o
   4  -3  11       11.75       22.23      9.01 o
   5  -3  11        7.55       11.20      6.30 o
  -2  -2  11       21.32        9.89      3.47 o
  -1  -2  11       37.52       36.80     10.04 o
   0  -2  11       89.70      102.93     17.05 o
   1  -2  11        6.93        0.62      4.63 o
   2  -2  11        6.31        6.64      3.84 o
   3  -2  11        6.91        6.45      4.84 o
   4  -2  11        1.18        0.86      2.94 o
   5  -2  11        0.22       -1.27      3.34 o
  -2  -1  11        2.19       -7.31      7.31 o
  -1  -1  11        0.01       -1.02      4.02 o
   0  -1  11       86.20       90.32     15.84 o
   1  -1  11        3.53        0.05      2.67 o
   2  -1  11       23.94       30.85      8.41 o
   3  -1  11        1.57        1.31      3.24 o
   4  -1  11       19.65       20.75      8.63 o
   5  -1  11        5.72        3.32      4.26 o
   6  -1  11        1.32        6.34      5.00 o
  -3   0  11        3.98        1.51      3.74 o
  -2   0  11       15.29        8.58      3.77 o
  -1   0  11       13.41        9.70      5.24 o
   0   0  11       24.59       22.39      5.03 o
   1   0  11        0.47       -5.63      6.68 o
   2   0  11       19.47       22.34      7.99 o
   3   0  11       68.27       86.93     15.08 o
   4   0  11       35.64       35.40      9.90 o
   5   0  11        6.06        3.17      3.84 o
   6   0  11       48.94       48.59     10.96 o
  -3   1  11        0.65       -1.63      3.78 o
  -2   1  11        0.02       -5.80      5.80 o
  -1   1  11        2.02        9.43      5.51 o
   0   1  11       17.46        9.45      7.75 o
   1   1  11       65.82       61.24      7.04 o
   2   1  11        4.93        2.43      5.59 o
   3   1  11        3.36        9.84      5.44 o
   4   1  11        2.63       -0.21      3.34 o
   5   1  11        1.54        5.51      4.38 o
   6   1  11       21.27       33.93     10.34 o
  -3   2  11       46.71       56.66     13.67 o
  -2   2  11       11.04        7.55      4.18 o
  -1   2  11        0.11       -2.42      2.42 o
   0   2  11       16.91       20.19      4.57 o
   1   2  11        0.14        2.32      2.17 o
   2   2  11       18.11       20.46      7.86 o
   3   2  11       10.29        6.45      3.63 o
   4   2  11        0.65       -2.80      2.80 o
   5   2  11       13.04       15.97      7.57 o
   6   2  11        1.40        0.84      3.37 o
  -3   3  11        0.30        1.59      3.14 o
  -2   3  11       13.41       10.21      5.37 o
  -1   3  11       22.15       19.18      5.96 o
   0   3  11        9.14        7.93      3.15 o
   1   3  11       56.32       58.52     11.64 o
   2   3  11       11.72       19.76      8.25 o
   3   3  11        6.44        7.92      5.02 o
   4   3  11        0.89        5.80      4.79 o
   5   3  11        0.22        0.65      3.19 o
   6   3  11       13.95       29.00     10.15 o
  -2   4  11        4.68        0.14      3.00 o
  -1   4  11        3.11        3.49      3.32 o
   0   4  11        0.49       15.30      6.23 o
   1   4  11        0.23       13.00      6.95 o
   2   4  11       57.39       60.50     11.49 o
   3   4  11      182.14      162.89     18.98 o
   4   4  11        4.79        9.57      6.18 o
   5   4  11       60.42       68.49     13.01 o
   6   4  11        0.27       13.54      7.66 o
  -2   5  11        1.43        0.54      2.53 o
  -1   5  11       18.34       23.61      6.86 o
   0   5  11       10.85       12.64      6.83 o
   1   5  11       43.81       38.89      9.10 o
   2   5  11       27.46       27.49      8.35 o
   3   5  11       30.12       32.69      8.61 o
   4   5  11       11.39       20.48      8.28 o
   5   5  11      135.62      170.31     21.24 o
   6   5  11        6.84       17.15      7.92 o
  -2   6  11        0.04        3.87      3.56 o
  -1   6  11        0.20        5.53      4.76 o
   0   6  11        4.37        1.06      2.30 o
   1   6  11       58.45       61.24      6.87 o
   2   6  11       31.70       28.48      8.48 o
   3   6  11        6.38       10.32      5.52 o
   4   6  11       31.54       47.12     10.91 o
   5   6  11       10.94       24.69      8.81 o
  -1   7  11        0.92       -2.36      2.36 o
   0   7  11        0.32        3.79      2.66 o
   1   7  11        6.17        6.93      3.39 o
   2   7  11       12.25       14.46      3.71 o
   3   7  11        7.97       12.53      6.13 o
   4   7  11        0.08        3.63      7.09 o
   1   8  11        0.39        4.63      3.05 o
   2   8  11       18.38       29.01      8.56 o
   3   8  11        5.04        5.43      4.55 o
   1  -3  12        2.84       -7.25      7.25 o
   2  -3  12        3.24        1.54      3.39 o
   3  -3  12        0.24       -0.77      4.06 o
   0  -2  12       19.12       27.68      8.79 o
   1  -2  12       33.81       21.58      7.49 o
   2  -2  12        6.96       -0.69      6.33 o
   3  -2  12       11.92       11.95      5.90 o
   4  -2  12       22.91       34.40     11.50 o
  -1  -1  12        6.77       18.07      7.79 o
   0  -1  12        1.09        4.69      4.47 o
   1  -1  12       10.52        9.20      3.24 o
   2  -1  12        6.33       12.36      6.33 o
   3  -1  12        0.59       -2.43      4.22 o
   4  -1  12        2.19        8.91      8.12 o
   5  -1  12        0.13        2.92      4.69 o
  -1   0  12        0.13        4.48      5.77 o
   0   0  12       23.22       19.55      7.35 o
   1   0  12        2.07       -0.71      3.72 o
   2   0  12       16.03        7.42      4.49 o
   3   0  12        7.92       11.52      7.54 o
   4   0  12       30.64       40.54     10.50 o
   5   0  12       12.64       15.61      7.01 o
  -2   1  12        1.18       -2.27      2.62 o
  -1   1  12        7.06       14.49      7.34 o
   0   1  12        3.73       -0.75      5.56 o
   1   1  12        0.10       -2.59      2.59 o
   2   1  12        1.59        0.75      5.45 o
   3   1  12       21.21       26.75      8.98 o
   4   1  12        7.52        6.11      4.05 o
   5   1  12       82.76       90.52     15.77 o
  -2   2  12        3.52        7.30      4.97 o
  -1   2  12        0.55       -5.02      6.97 o
   0   2  12       11.26        8.54      5.17 o
   1   2  12        1.22        0.17      3.39 o
   2   2  12       17.56       25.74      8.42 o
   3   2  12       35.29       34.34      9.80 o
   4   2  12        0.23       -0.15      2.62 o
   5   2  12       22.81       28.45      9.12 o
  -2   3  12        0.29       -0.95      4.40 o
  -1   3  12        1.42        1.47      5.11 o
   0   3  12        0.00       -1.98      3.44 o
   1   3  12        1.45        1.20      3.32 o
   2   3  12        2.78       15.68      7.84 o
   3   3  12       29.38       28.93      8.46 o
   4   3  12       42.11       54.28     11.51 o
   5   3  12        2.35        2.16      3.23 o
  -1   4  12        0.05        6.30      5.09 o
   0   4  12        3.34        8.91      6.01 o
   1   4  12        4.35       14.51      6.91 o
   2   4  12        0.40       -3.73      4.10 o
   3   4  12        0.83       -0.16      3.35 o
   4   4  12       14.04       10.69      5.15 o
   5   4  12        3.54        9.48      6.21 o
  -1   5  12       15.76       17.82      8.16 o
   0   5  12        3.44       16.49      8.23 o
   1   5  12        0.71       -2.65      3.86 o
   2   5  12       21.47       15.33      6.39 o
   3   5  12        8.05       15.92      6.96 o
   4   5  12       26.25       28.20      9.26 o
   5   5  12        3.91       16.55      7.32 o
   0   6  12        4.89        1.77      3.09 o
   1   6  12       26.92       23.20      7.75 o
   2   6  12        0.04       11.43      6.74 o
   3   6  12        3.17        4.29      3.33 o
   4   6  12        3.79        9.43      6.36 o
   1   7  12       22.45       21.87      7.10 o
   2   7  12        4.67        4.11      3.27 o
   1  -1  13        2.39       -0.62      3.47 o
   2  -1  13       10.62        4.75      4.31 o
   3  -1  13       19.44       36.41     11.14 o
   0   0  13        0.72       -7.17      7.17 o
   1   0  13        1.72       -0.82      3.87 o
   2   0  13        0.94       -3.07      3.18 o
   3   0  13       10.53       13.11      6.56 o
   4   0  13        2.45       -2.84      2.84 o
   0   1  13        6.43        9.18      5.80 o
   1   1  13        0.71        1.78      3.23 o
   2   1  13        8.00       16.34      7.97 o
   3   1  13        0.78       16.86      8.08 o
   4   1  13        0.97       -1.35      3.97 o
   0   2  13        6.88        0.40      3.42 o
   1   2  13        1.09       10.75      6.07 o
   2   2  13        0.27       11.27      6.46 o
   3   2  13        7.98        3.27      3.05 o
   4   2  13        0.40       -2.21      5.37 o
   0   3  13        1.12        1.61      2.87 o
   1   3  13       22.10       33.61     10.25 o
   2   3  13        6.32       12.52      7.35 o
   3   3  13        1.28       -2.49      4.19 o
   4   3  13        0.97        0.62      4.01 o
   0   4  13        2.64       11.06      6.54 o
   1   4  13        0.11        5.61      5.86 o
   2   4  13        1.91       -4.27      4.48 o
   3   4  13        0.21        1.17      4.39 o
   4   4  13        0.64        6.25      5.05 o
   1   5  13        2.96        3.75      4.69 o
   2   5  13       19.95       15.17      6.83 o
   3   5  13        0.09        2.58      5.42 o
 
